# Supplementary material for: Organogenic nodule development in hop (Humulus lupulus L.): Transcript and metabolic responses
Source: BMC Genomics. 2008 Sep 29;9:445. doi: 10.1186/1471-2164-9-445 (PMC2573896; doi:10.1186/1471-2164-9-445)
Supplement: Additional file 1 — Identities of differentially expressed genes. Identities were checked using the following databases: National Center for Biotechnology Information-NCBI and The Arabidopsis Information Resource-TAIR. [file 1471-2164-9-445-S1.xls]

## Sheet: Sheet1
NCBI	E value	AGI	Description (TAIR)	E value	HopID
Lipoxygenase [Medicago truncatula]	1e-14	AT1G55020	LOX1 (Lipoxygenase 1); lipoxygenase	2e-15	Hllox6
Arachis hypogaea photosystem I psaH protein	5e-88	AT1G52230	PSAH2, PSAH-2, PSI-H | photosystem I reaction center subunit VI, chloroplast, putative	4e-41	Hlct829
AAA ATPase, central region; Homeodomain-like [Medicago truncatula]	0.0	AT2G39730	RCA (RUBISCO ACTIVASE)	0.0	Hlct810
Hevea brasiliensis latex plastidic aldolase-like protein	1e-156	AT4G38970	fructose-bisphosphate aldolase, putative	8e-93	Hlct77
Glycine max cv. Dare photosystem II type I chlorophyll a/b-binding protein (lhcb1*7) gene	0.0	AT2G34430	LHB1B1 (Photosystem II light harvesting complex gene 1.4)	e-132	Hlct54
photosystem I reaction center subunit X psaK [Nicotiana tabacum]	2e-46	AT1G30380	PSAK (PHOTOSYSTEM I SUBUNIT K)	8e-46	Hlct526
oxygen evolving complex 33 kDa photosystem II protein [Nicotiana tabacum]	7e-165	AT5G66570	PSBO-1 (OXYGEN-EVOLVING ENHANCER 33)	e-153	Hlct484
C.blumei kinetoplast met gene for cobalamine-independent methionine synthase	0.0	AT3G03780	AtMS2 (Arabidopsis thaliana methionine synthase 2); 5-methyltetrahydropteroyltriglutamate-homocysteine S-methyltransferase	e-161	Hlct4592
fructose-bisphosphate aldolase-like protein [Solanum tuberosum]	2e-152	AT2G36460	fructose-bisphosphate aldolase, putative	e-149	Hlct3973
NADPH-protochlorophyllide oxidoreductase [Cucumis sativus]	7e-72	AT5G54190	PORA (Protochlorophyllide reductase A); oxidoreductase/ protochlorophyllide reductase	4e-63	Hlct395
chlorophyll ab binding protein [Gossypium hirsutum], light harvesting complex	1e-144	AT2G05100	LHCB2.1 (Photosystem II light harvesting complex gene 2.1); chlorophyll binding	e-143	Hlct362
major allergen Pru p 1 [Prunus persica]	2e-48	AT1G24020	Bet v I allergen family protein	1e-12	Hlct313
Potato mRNA for light inducible tissue-specific ST-LS1 gene	1e-74	AT1G79040	PSBR (photosystem II subunit R)	1e-51	Hlct30
A.thaliana histone H4 gene	2e-62	AT5G59970	histone H4	1e-40	Hlct2847
pore-forming toxin-like protein Hfr-2 [Triticum aestivum]	2e-08	noID			Hlct272
hypothetical protein OsJ_005893 [Oryza sativa],sodium/calcium exchanger protein	6e-78	AT1G53210	sodium/calcium exchanger family protein / calcium-binding EF hand family protein	4e-76	Hlct2641
chlorophyll a/b-binding protein [Solanum lycopersicum]	1e-130	AT3G61470	LHCA2 (Photosystem I lightharvesting complex gene 2); chlorophyll binding	e-129	Hlct2446
Gossypium hirsutum hybrid proline-rich protein 2	3e-22	AT2G45180	protease inhibitor/seed storage/lipid transfer protein (LTP) family protein	4e-24	Hlct2443
Arabidopsis thaliana mRNA for glyceraldehyde-3-phosphate dehydrogenase C subunit	0.0	AT1G13440	GAPC-2; glyceraldehyde-3-phosphate dehydrogenase	e-158	Hlct23
subunit of photosystem I [Cucumis sativus]	7e-68	AT4G12800	PSAL (photosystem I subunit L)	2e-69	Hlct2254
Malus x domestica cinnamic acid hydroxylase (C4H1)	2e-173	AT2G30490	C4H, CYP73A5, ATC4H (CINNAMATE-4-HYDROXYLASE)	0.0	Hlct225
Elaeagnus umbellata S-adenosyl-L-methionine synthetase (SAMS2) mRNA	0.0	AT1G02500	SAM1 (S-adenosylmethionine synthetase 1); methionine adenosyltransferase	0.0	Hlct214
chlorophyll a/b binding protein [Solanum tuberosum]	2e-131	AT3G47470	LHCA4 (Photosystem I light harvesting complex gene 4)	e-124	Hlct1969
auxin-repressed protein-like protein ARP1 [Manihot esculenta]	2e-31	AT1G28330	DRM1 (DORMANCY-ASSOCIATED PROTEIN 1)	2e-29	Hlct188
G.hirsutum mRNA for ribosomal protein 41, large subunit (RL41)	3e-26	no ID			Hlct1769
Solanum tuberosum clone 054G03 Hsp90-2-like mRNA	2e-140	AT5G56030	ERD8, HSP81-2 (EARLY-RESPONSIVE TO DEHYDRATION 8); ATP binding	e-112	Hlct1560
ribosomal protein L30 [Lupinus luteus]	6e-56	AT1G77940	60S ribosomal protein L30 (RPL30B)	4e-52	Hlct1532
hypothetical protein OsI_022889 [Oryza sativa], AN1-like Zinc finger	1e-24	AT1G51200	DNA binding / zinc ion binding	1e-22	Hlct1522
metallothionein 1a [Populus balsamifera subsp. trichocarpa x Populus deltoides]	1e-08	AT3G09390	MT2A (METALLOTHIONEIN 2A)	0.013	Hlct1310
Solanum tuberosum extensin	6e-10	no ID			Hlct117
chlorophyll a/b-binding protein CP24 precursor [Vigna radiata]	1e-128	AT1G15820	LHCB6 (LIGHT HARVESTING COMPLEX PSII); chlorophyll binding	1e-89	Hlct1168
small subunit of ribulose-1,5-bisphosphate carboxylase/ oxygenase [Fagus crenata]	7e-85	AT1G67090	ribulose bisphosphate carboxylase small chain 1A / RuBisCO small subunit 1A (RBCS-1A)(ATS1A)	5e-76	Hlct105
Humulus lupulus chitinase	2e-162	AT3G12500	PR3, PR-3, CHI-B, B-CHI,ATHCHIB (BASIC CHITINASE); chitinase	1e-90	Hlct1044
cationic peroxidase [Nelumbo nucifera]	1e-81	AT4G21960	PRXR1 (peroxidase 42)	1e-76	Hlct1
putative type-1 pathogenesis-related protein [Oryza sativa]	2e-25	AT4G33720	pathogenesis-related protein	9e-24	Hl697
Platanus x acerifolia putative zinc-binding protein	4e-93	AT4G17900	zinc-binding family protein	2e-83	Hl481
putative dTDP-glucose 4-6-dehydratase [Arabidopsis thaliana]	0.0	AT1G08200	AXS2 (UDP-D-APIOSE/UDP-D-XYLOSE SYNTHASE 2)	0.0	Hl4620
peroxidase [Populus trichocarpa]	2e-87	AT2G38390	peroxidase, putative	2e-69	Hl4578
SAG21 (Senescence- Associated Gene 21) [Arabidopsis thaliana]	2e-13	AT4G02380	SAG21 (SENESCENCE-ASSOCIATED GENE 21)	4e-15	Hl4571
Protein kinase; Type I EGF [Medicago truncatula]	5e-58	AT1G21240	WAK3 (WALL ASSOCIATED KINASE 3)	8e-46	Hl4559
MAP kinase-like protein [Gossypium hirsutum]	3e-82	AT5G55560	protein kinase family protein similar to WNK3 (Arabidopsis WNK kinase 3)	3e-81	Hl4516
nematode responsive protein [Arabidopsis thaliana]	1e-12	AT2G25930	ELF3 (EARLY FLOWERING 3)	2e-13	Hl4497
Populus tremula x Populus tremuloides aux/ IAA protein	3e-32	AT3G04730	IAA16 (indoleacetic acid-induced protein 16); transcription factor	1e-15	Hl4491
ribonuclease/ transcriptional repressor [Arabidopsis thaliana]	1e-94	AT3G44260	CCR4-NOT transcription complex protein, putative	1e-96	Hl4319
putative photosystem I reaction center subunit IV [Arabidopsis thaliana]	7e-24	AT2G20260	PSAE-2 (photosystem I subunit E-2)	7e-26	Hl4247
peroxidase [Vigna angularis]	9e-119	AT1G71695	peroxidase 12 (PER12) (P12) (PRXR6)	e-106	Hl4206
RNA binding [Arabidopsis thaliana]	1e-56	AT4G34730	ribosome-binding factor A family protein	2e-58	Hl417
Nicotiana tabacum ZIP	0.0	AT3G56940	CRD1, CHL27, ACSF, AT103 (DICARBOXYLATE DIIRON 1)	e-160	Hl4167
chloroplast pigment-binding protein CP26 [Nicotiana tabacum]	6e-118	AT4G10340	LHCB5 (LIGHT HARVESTING COMPLEX OF PHOTOSYSTEM II 5); chlorophyll binding	e-119	Hl4149
Triticum aestivum ribosomal protein L39	5e-41	AT4G31985	60S ribosomal protein L39 (RPL39C)	1e-21	Hl4115
S locus F-box protein with the low allelic sequence polymorphism 2-Sf [Prunus mume]	7e-28	AT3G06240	F-box family protein	3e-06	Hl4049
pfkB-type carbohydrate kinase family protein, putative, expressed	8e-81	AT1G06730	pfkB-type carbohydrate kinase family protein	2e-79	Hl3980
similar to threonine endopeptidase [Arabidopsis thaliana]	8e-17	AT4G01150	similar to threonine endopeptidase [Arabidopsis thaliana] (TAIR:AT4G38100.1)	8e-17	Hl3859
nectarin IV [Nicotiana langsdorffii x Nicotiana sanderae], xyloglucan-specific fungal endoglucanase-inhibitor	3e-16	AT1G03220	extracellular dermal glycoprotein, putative / EDGP	2e-17	Hl3829
structural constituent of ribosome [Arabidopsis thaliana]	3e-57	AT5G04800	structural constituent of ribosome	4e-59	Hl3805
putative photosystem I reaction centre PSI-D subunit precursor [Solanum tuberosum]	4e-07	AT1G03130	PSAD-2 (photosystem I subunit D-2)	0.57	Hl3804
Triticum aestivum acidic ribosomal protein	1e-15	no ID			Hl3792
iron ion binding / isopenicillin-N synthase/ flavonol synthase [Arabidopsis thaliana]	7e-93	AT3G19000	oxidoreductase, 2OG-Fe(II) oxygenase family protein	2e-95	Hl3668
ribosome inactivating protein Euserratin 2 precursor	8e-36	no ID			Hl3627
vacuolar-type H+-ATPase (v-ATPase) subunit D [Arabidopsis thaliana]	8e-94	AT3G58730	VACUOLAR ATP SYNTHASE SUBUNIT D	1e-94	Hl3612
Arabidopsis thaliana POK (POKY POLLEN TUBE)	2e-07	AT1G71270	POK (POKY POLLEN TUBE)	2e-07	Hl3610
glycerophosphodiesterase-like protein [Nicotiana tabacum]	6e-83	AT5G55480	glycerophosphoryl diester phosphodiesterase family protein	1e-76	Hl3510
metal ion binding [Arabidopsis thaliana]	1e-11	AT3G60800	zinc finger (DHHC type) family protein	1e-13	Hl3490
unknown protein [Arabidopsis thaliana]	7e-28	AT5G51180	similar to unknown protein [Arabidopsis thaliana] (TAIR:AT4G25770.1)	6e-30	Hl3471
Populus tremula xyloglucan endotransglycosylase/ hydrolase precursor XTH-30	4e-121	AT4G03210	XTH9 (XYLOGLUCAN ENDOTRANSGLUCOSYLASE/HYDROLASE 9)	e-108	Hl3465
Avr9/Cf-9 induced kinase 1 [Nicotiana tabacum]	4e-161	AT2G05940	protein kinase, putative	e-156	Hl3459
Stress protein DDR48 , related [Medicago truncatula]	2e-67	AT3G29075	glycine-rich protein	1e-30	Hl3456
early flowering 3 [Mesembryanthemum crystallinum]	1e-16	AT2G25930	ELF3 (EARLY FLOWERING 3)	8e-10	Hl3446
acireductone dioxygenase-like protein [Brassica juncea]	3e-98	AT4G14710	ATARD2; metal ion binding	3e-98	Hl3444
Gossypium hirsutum vacuolar H+-ATPase subunit B	2e-138	AT4G38510	VACUOLAR ATP SYNTHASE SUBUNIT B2	2e-91	Hl3429
LHCII type III chlorophyll a/b binding protein [Vigna radiata]	3e-118	AT5G54270	LHCB3 (LIGHT-HARVESTING CHLOROPHYLL BINDING PROTEIN 3)	e-120	Hl3332
Thiazole biosynthetic enzyme, chloroplast precursor	3e-152	AT5G54770	THI1 (THIAZOLE REQUIRING)	e-142	Hl3328
glycine-rich protein [Arabidopsis thaliana]	4e-53	AT3G09070	glycine-rich protein	5e-53	Hl3322
S-adenosylmethionine decarboxylase [Malus x domestica]	4e-09	AT3G25570	adenosylmethionine decarboxylase family protein	1e-04	Hl3196
Plant lipid transfer protein/Par allergen [Medicago truncatula]	6e-20	AT1G70250	receptor serine/threonine kinase, putative	4e-17	Hl3157
thioredoxin-dependent peroxidase [Nelumbo nucifera]	2e-65	AT1G65980	TPX1 (THIOREDOXIN-DEPENDENT PEROXIDASE 1)	1e-64	Hl3152
Corylus avellana lipid transfer protein precursor	5e-11	AT2G38530	LTP2 (LIPID TRANSFER PROTEIN 2)	0.018	Hl2898
cystatin-like protein [Citrus x paradisi]	1e-28	AT5G47550	cysteine protease inhibitor, putative / cystatin, putative	4e-26	Hl285
Populus tomentosa calmodulin	3e-118	AT3G43810	CAM7 (CALMODULIN 7); calcium ion binding	2e-81	Hl2815
glyceraldehyde-3-phosphate dehydrogenase A subunit, photosynthetic isoform [Glycine max]	6e-63	AT3G26650	GAPA (GLYCERALDEHYDE 3-PHOSPHATE DEHYDROGENASE A SUBUNIT)	4e-64	Hl263
photosystem II 23kDa polypeptide [Nicotiana tabacum]	1e-95	AT1G06680	PSBP-1 (OXYGEN-EVOLVING ENHANCER PROTEIN 2); calcium ion binding	9e-61	Hl2435
histone H2B1 [Gossypium hirsutum]	1e-43	AT5G59910	histone H2B	7e-45	Hl2418
LHCII type I chlorophyll a/b binding protein [Vigna radiata]	2e-07	AT1G29930	AB140, CAB140, LHCB1.3, CAB1 (CHLOROPHYLL A/B BINDING PROTEIN 1); chlorophyll binding	1e-78	Hl240
PSI type III chlorophyll a/b-binding protein [Arabidopsis thaliana]	1e-86	AT1G61520	LHCA3 (Photosystem I light harvesting complex gene 3); chlorophyll binding	1e-88	Hl2281
Putative phosphatase 2A inhibitor [Arabidopsis thaliana].	5e-77	AT1G18800	NRP2 (NAP1-RELATED PROTEIN 2); DNA binding / chromatin binding / histone binding	7e-79	Hl2273
mandelonitrile lyase [Arabidopsis thaliana]	5e-20	AT1G73050	(R)-mandelonitrile lyase, putative / (R)-oxynitrilase, putative	2e-21	Hl2222
Camellia sinensis alpha tubulin 1 (Tua1)	1e-113	AT4G14960	TUA6 (tubulin alpha-6 chain)	6e-82	Hl2210
lipoxygenase [Nicotiana attenuata]	2e-31	AT3G45140	LOX2 (LIPOXYGENASE 2)	1e-28	Hl2195
carbohydrate binding [Arabidopsis thaliana]	4e-22	AT5G01090	legume lectin family protein	4e-23	Hl2175
ATP binding / protein binding [Arabidopsis thaliana]	6e-25	AT3G11830	chaperonin, putative	9e-27	Hl2061
unknown protein [Arabidopsis thaliana]	4e-50	AT1G14870	similar to unknown protein [Arabidopsis thaliana] (TAIR:AT5G35525.1)	6e-52	Hl2053
Kunitz inhibitor ST1-like [Medicago truncatula]	4e-15	AT1G17860	trypsin and protease inhibitor family protein / Kunitz family protein	1e-14	Hl2037
Mannose/glucose-specific lectin	1e-65	AT1G19715	jacalin lectin family protein	8e-20	Hl1960
putative gamma-thionin [Castanea sativa]	2e-23	AT2G02100	LCR69/PDF2.2 (Low-molecular-weight cysteine-rich 69); protease inhibitor	6e-22	Hl1925
Trifolium pratense RNA for putative zinc dependent protease	8e-18	AT5G15250	ATFTSH6/FTSH6 (FtsH protease 6); ATP-dependent peptidase/ ATPase/ metallopeptidase/ peptidase/ zinc ion binding	4e-05	Hl1923
putative steroid binding protein [Arabidopsis thaliana]	2e-39	AT2G24940	ATMAPR2 (ARABIDOPSIS THALIANA MEMBRANE-ASSOCIATED PROGESTERONE BINDING PROTEIN 2); heme binding / transition metal ion binding	3e-41	Hl1863
ZFP4 (ZINC FINGER PROTEIN 4); nucleic acid binding / transcription factor/ zinc ion binding [Arabidopsis thaliana]	2e-32	AT1G66140	ZFP4 (ZINC FINGER PROTEIN 4); nucleic acid binding / transcription factor/ zinc ion binding	2e-34	Hl1813
Vitis vinifera 3-deoxy-D-arabino-heptulosonate 7-phosphate synthase	1e-80	AT1G22410	2-dehydro-3-deoxyphosphoheptonate aldolase, putative / 3-deoxy-D-arabino-heptulosonate 7-phosphate synthase, putative	1e-66	Hl1812
Pachysandra terminalis glycolate oxidase	8e-87	AT3G14420	(S)-2-hydroxy-acid oxidase, peroxisomal, putative / glycolate oxidase, putative / short chain alpha-hydroxy acid oxidase, putative	4e-76	Hl1696
major allergen Pru p 1 [Prunus persica]	1e-64	AT1G24020	Bet v I allergen family protein	6e-13	Hl1695
Fagus sylvatica glycine-rich protein 2	7e-54	AT5G27720	EMB1644 (EMBRYO DEFECTIVE 1644)	1e-45	Hl1692
A. thaliana structural constituent of ribosome (AT5G28060)	6e-76	AT3G04920	40S ribosomal protein S24 (RPS24A)	2e-60	Hl1643
40S RIBOSOMAL PROTEIN S20 homolog [Arabidopsis thaliana]	2e-55	AT3G47370	structural constituent of ribosome	4e-57	Hl1619
putative subtilisin-like serine proteinase [Arabidopsis thaliana]	7e-15	AT3G14067	subtilase family protein	9e-17	Hl1547
Capsicum annuum nucleoside diphosphate kinase	3e-85	AT4G09320	NDPK1 (nucleoside diphosphate kinase 1); ATP binding / nucleoside diphosphate kinase	8e-71	Hl1543
Gossypium hirsutum RAC-like G-protein Rac1	1e-39	AT3G51300	ARAC11/AtROP1/ROP1/ROP1AT (rho-related protein from plants 1); GTP binding	2e-27	Hl1537
glutathione S-transferase GST 12 [Glycine max]	1e-65	AT1G74590	ATGSTU10 (Arabidopsis thaliana Glutathione S-transferase (class tau) 10)	4e-59	Hl1525
Cicer arietinum mRNA for ribosomal protein RL5 (rl5 gene)	5e-113	AT5G45775	60S ribosomal protein L11 (RPL11D)	3e-86	Hl1520
F1-ATP synthase delta subunit [Ipomoea batatas]	3e-62	AT5G13450	ATP synthase delta chain, mitochondrial, putative / H(+)-transporting two-sector ATPase, delta (OSCP) subunit, putative	1e-48	Hl1512
Medicago truncatula small G-protein ROP9	5e-70	AT2G17800	ARAC1/ATGP2/ATRAC1/AtROP3/RAC1/ROP3 (Rho-related protein from plants 3)	2e-36	Hl1506
protein binding / ubiquitin-protein ligase/ zinc ion binding [Arabidopsis thaliana]	3e-21	AT5G20910	zinc finger (C3HC4-type RING finger) family protein	2e-23	Hl1495
Senescence-associated [Medicago truncatula]	4e-77	AT2G17840	ERD7 (EARLY-RESPONSIVE TO DEHYDRATION 7)	6e-73	Hl1471
putative chloroplast chlorophyll a/b-binding protein [Carya cathayensis]	5e-79	AT1G29930	AB140, CAB140, LHCB1.3, CAB1 (CHLOROPHYLL A/B BINDING PROTEIN 1); chlorophyll binding	7e-07	Hl1396
putative auxin-repressed protein [Prunus armeniaca]	2e-25	AT1G56220	dormancy/auxin associated family protein	9e-22	Hl1264
epoxide hydrolase/ hydrolase [Arabidopsis thaliana]	1e-95	AT4G02340	epoxide hydrolase, putative	2e-96	Hl1072
protein transporter [Arabidopsis thaliana]	1e-55	AT3G20920	translocation protein-related	3e-56	Hl1064
no ID		no ID			Hl2561
no ID		no ID			Hlct85
no ID		no ID			Hl109
no ID		no ID			Hl1453
no ID		no ID			Hl1860
no ID		no ID			Hl2078
no ID		no ID			Hl3362
no ID		no ID			Hlct397
no ID		no ID			Hlct367
no ID		no ID			Hlct182
no ID		no ID			Hl3941
no ID		no ID			Hl393
no ID		no ID			Hl3793
