# Supplementary material for: Organogenic nodule development in hop (Humulus lupulus L.): Transcript and metabolic responses
Source: BMC Genomics. 2008 Sep 29;9:445. doi: 10.1186/1471-2164-9-445 (PMC2573896; doi:10.1186/1471-2164-9-445)
Supplement: Additional file 2 — Rank Products statistics. Identification of genes with statistically significant expression changes was carried out using RP test statistics. [file 1471-2164-9-445-S2.xls]

## Sheet: T24hvsT0RP
Position	Gene index	RP/Rsum	FC:(class1/class2)	pfp	Pvalue	CloneID	Contig	GenBank Acc.No.	Annotation
down-regulated		fold change <-1,87
11-7_15___5919	2580	2.6458	0.0296	0.003	0	Hl_2604	Hlct54	ES437741	Glycine max cv. Dare photosystem II type I chlorophyll a/b-binding protein (lhcb1*7) gene
8-4_21___4125	1830	5.2915	0.0407	0.0165	0	Hl_1225	Hlct54	ES437741	Glycine max cv. Dare photosystem II type I chlorophyll a/b-binding protein (lhcb1*7) gene
12-1_20___6356	2708	5.9161	0.0342	0.016	0	Hl_54	Hlct54	ES437741	Glycine max cv. Dare photosystem II type I chlorophyll a/b-binding protein (lhcb1*7) gene
11-6_23___5903	2572	7.746	0.0366	0.0147	0	Hl_2068	Hlct54	ES437741	Glycine max cv. Dare photosystem II type I chlorophyll a/b-binding protein (lhcb1*7) gene
12-8_5___6509	2833	7.746	0.0352	0.0147	0	Hl_3145	Hlct54	ES437741	Glycine max cv. Dare photosystem II type I chlorophyll a/b-binding protein (lhcb1*7) gene
5-7_11___2459	1136	8	0.0368	0.0123	0	Hl_2665	Hlct54	ES437741	Glycine max cv. Dare photosystem II type I chlorophyll a/b-binding protein (lhcb1*7) gene
12-6_22___6478	2812	9.7468	0.0379	0.0175	0	0	0
8-2_17___4073	1788	11.4237	0.0467	0.0211	0.0001	Hl_376	Hlct54	ES437741	Glycine max cv. Dare photosystem II type I chlorophyll a/b-binding protein (lhcb1*7) gene
12-2_2___6362	2713	13.4164	0.0533	0.028	0.0001	Hl_636	Hlct54	ES437741	Glycine max cv. Dare photosystem II type I chlorophyll a/b-binding protein (lhcb1*7) gene
8-8_17___4217	1882	13.7477	0.0447	0.0278	0.0001	Hl_2938	Hlct54	ES437741	Glycine max cv. Dare photosystem II type I chlorophyll a/b-binding protein (lhcb1*7) gene
1-8_18___186	157	15	0.0403	0.0315	0.0001	Hl_2942	Hlct54	ES437741	Glycine max cv. Dare photosystem II type I chlorophyll a/b-binding protein (lhcb1*7) gene
9-4_24___4704	2039	15.5885	0.0522	0.032	0.0002	Hl_1200	Hlct54	ES437741	Glycine max cv. Dare photosystem II type I chlorophyll a/b-binding protein (lhcb1*7) gene
1-6_23___143	126	16.5227	0.0427	0.035	0.0002	Hl_2063	Hlct54	ES437741	Glycine max cv. Dare photosystem II type I chlorophyll a/b-binding protein (lhcb1*7) gene
5-1_5___2309	1003	16.9706	0.0469	0.0357	0.0002	Hl_241	Hlct54	ES437741	Glycine max cv. Dare photosystem II type I chlorophyll a/b-binding protein (lhcb1*7) gene
11-6_8___5888	2559	18.5742	0.043	0.0411	0.0002	Hl_2333	Hlct54	ES437741	Glycine max cv. Dare photosystem II type I chlorophyll a/b-binding protein (lhcb1*7) gene
1-3_19___67	57	20.1494	0.044	0.0478	0.0003	Hl_798	Hlct54	ES437741	Glycine max cv. Dare photosystem II type I chlorophyll a/b-binding protein (lhcb1*7) gene
9-6_20___4748	2082	21.4942	0.0538	0.0499	0.0003	Hl_2119	Hlct54	ES437741	Glycine max cv. Dare photosystem II type I chlorophyll a/b-binding protein (lhcb1*7) gene
up-regulated		fold change > 1,87
2-5_22___694	349	2.4495	17.6305	0.0045	0	Hl_1664	Hlct85	ES437682	No identity
1-9_17___209	178	2.8284	17.0004	0.003	0	Hl_3388	Hlct85	ES437682	No identity
3-5_22___1270	597	2.8284	14.3055	0.003	0	Hl_1684	Hlct85	ES437682	No identity
5-5_6___2406	1088	3.3166	13.6327	0.0025	0	Hl_1954	Hlct85	ES437682	No identity
12-11_17___6593	2901	3.4641	15.8235	0.0021	0	Hl_4219	Hlct85	ES437682	No identity
2-2_24___624	289	5	12.645	0.0042	0	0	0
7-4_16___3544	1591	7	10.6627	0.0085	0	Hl_1349	Hlct85	ES437682	No identity
9-9_8___4808	2124	8.124	9.8526	0.0127	0	Hl_3552	Hlct313	ES437747	major allergen Pru p 1 [Prunus persica]
7-9_12___3660	1685	9	9.8457	0.0147	0	Hl_3478	Hlct397	ES437731	No identity
5-2_23___2351	1038	9.4868	9.3794	0.0144	0	Hl_313	Hlct313	ES437747	major allergen Pru p 1 [Prunus persica]
1-8_3___171	144	10.198	9.2599	0.016	0.0001	Hl_3191	Hlct182	ES437686	No identity
2-7_14___734	383	11.8322	9.0005	0.021	0.0001	Hl_2605	Hlct313	ES437747	major allergen Pru p 1 [Prunus persica]
6-1_17___2897	1277	12.2474	8.598	0.0209	0.0001	Hl_85	Hlct85	ES437682	No identity
8-12_17___4313	1944	15.0997	8.1257	0.0321	0.0002	Hl_4587	Hlct397	ES437731	No identity
12-6_2___6458	2793	16.1245	7.4798	0.035	0.0002	Hl_2422	Hlct85	ES437682	No identity
10-12_15___5463	2444	17.1464	7.1925	0.0372	0.0002	Hl_4628	Hlct313	ES437747	major allergen Pru p 1 [Prunus persica]
10-2_15___5223	2237	19.1833	6.962	0.0435	0.0003	Hl_400	Hlct85	ES437682	No identity
1-3_5___53	43	20.199	6.653	0.046	0.0003	Hl_1086	Hlct397	ES437731	No identity
7-4_7___3535	1583	21.0238	6.5342	0.0484	0.0003	Hl_1506		ES437693	Medicago truncatula small G-protein ROP9
3-5_23___1271	598	21.3542	6.4913	0.0477	0.0003	Hl_1657	Hlct397	ES437731	No identity
6-4_10___2962	1335	21.4476	6.3997	0.0459	0.0003	Hl_1436	Hlct397	ES437731	No identity
	0 stands for eliminated
Contigs were named according to the lowest clone number belonging to each contig.
	1000 permutations
	gene.index:	The gene index in the original data set.
	RP/Rsum:	The computed rank product.
	FC(cl1/cl2):	The computed fold change of the average expression levels under two conditions.
	(RP)
	pfp:	The estimated pfp value for each gene in the list if that gene serves as the cutoff point.
	P.value:	The associated P-values for each gene.

## Sheet: T15dvsT0RP
Position	Gene index	RP/Rsum	FC:(class1/class2)	pfp	Pvalue	CloneID	Contig	GenBank Acc.No.	Annotation
down-regulated		fold change <-1,87
11-7_15___5919	2491	3.1623	0.0727	0	0	Hl_2604	Hlct54	ES437741	Glycine max cv. Dare photosystem II type I chlorophyll a/b-binding protein (lhcb1*7) gene
8-8_17___4217	1828	6.6452	0.0802	0	0	Hl_2938	Hlct54	ES437741	Glycine max cv. Dare photosystem II type I chlorophyll a/b-binding protein (lhcb1*7) gene
8-4_21___4125	1746	9.1955	0.0869	0	0	Hl_1225	Hlct54	ES437741	Glycine max cv. Dare photosystem II type I chlorophyll a/b-binding protein (lhcb1*7) gene
12-6_22___6478	2717	10.8006	0.0887	0	0	0	0
2-8_17___761	343	11.7418	0.0909	0	0	Hl_2935	Hlct54	ES437741	Glycine max cv. Dare photosystem II type I chlorophyll a/b-binding protein (lhcb1*7) gene
10-3_19___5251	2181	12.2719	0.0967	0	0	Hl_787	Hlct54	ES437741	Glycine max cv. Dare photosystem II type I chlorophyll a/b-binding protein (lhcb1*7) gene
3-6_24___1296	529	16.2056	0.1087	0.0001	0	Hl_2057	Hlct54	ES437741	Glycine max cv. Dare photosystem II type I chlorophyll a/b-binding protein (lhcb1*7) gene
5-7_11___2459	1039	16.3698	0.098	0.0001	0	Hl_2665	Hlct54	ES437741	Glycine max cv. Dare photosystem II type I chlorophyll a/b-binding protein (lhcb1*7) gene
12-1_20___6356	2608	18.0205	0.0987	0.0001	0	Hl_54	Hlct54	ES437741	Glycine max cv. Dare photosystem II type I chlorophyll a/b-binding protein (lhcb1*7) gene
11-6_23___5903	2485	18.2519	0.1117	0.0001	0	Hl_2068	Hlct54	ES437741	Glycine max cv. Dare photosystem II type I chlorophyll a/b-binding protein (lhcb1*7) gene
1-6_23___143	88	18.7523	0.1054	0.0001	0	Hl_2063	Hlct54	ES437741	Glycine max cv. Dare photosystem II type I chlorophyll a/b-binding protein (lhcb1*7) gene
12-2_2___6362	2614	18.7734	0.1208	0.0001	0	Hl_636	Hlct54	ES437741	Glycine max cv. Dare photosystem II type I chlorophyll a/b-binding protein (lhcb1*7) gene
8-2_17___4073	1699	19.2718	0.1023	0.0001	0	Hl_376	Hlct54	ES437741	Glycine max cv. Dare photosystem II type I chlorophyll a/b-binding protein (lhcb1*7) gene
1-8_18___186	117	19.3423	0.1021	0.0001	0	Hl_2942	Hlct54	ES437741	Glycine max cv. Dare photosystem II type I chlorophyll a/b-binding protein (lhcb1*7) gene
10-8_12___5364	2282	19.3675	0.1029	0.0001	0	Hl_3029	Hlct54	ES437741	Glycine max cv. Dare photosystem II type I chlorophyll a/b-binding protein (lhcb1*7) gene
12-8_5___6509	2742	19.4849	0.1084	0.0001	0	Hl_3145	Hlct54	ES437741	Glycine max cv. Dare photosystem II type I chlorophyll a/b-binding protein (lhcb1*7) gene
2-9_8___776	354	24.1323	0.1104	0.0003	0	Hl_3531	Hlct2446	ES437762	chlorophyll a/b-binding protein [Solanum lycopersicum]
11-8_7___5935	2506	25.1454	0.1239	0.0003	0	Hl_3127	Hlct105	ES437673	small subunit of ribulose-1.5-bisphosphate carboxylase/ oxygenase
6-4_8___2960	1243	25.8691	0.139	0.0003	0	0	0
8-3_18___4098	1721	27.0959	0.1413	0.0003	0	Hl_810	Hlct810	ES437674	M.domestica ribulose-1.5-bisphosphate carboxylase/ oxygenase
11-9_2___5954	2518	27.5116	0.1168	0.0003	0	Hl_3663	Hlct54	ES437741	Glycine max cv. Dare photosystem II type I chlorophyll a/b-binding protein (lhcb1*7) gene
12-7_17___6497	2731	28.1543	0.1122	0.0003	0	Hl_2554	Hlct54	ES437741	Glycine max cv. Dare photosystem II type I chlorophyll a/b-binding protein (lhcb1*7) gene
1-3_19___67	36	29.2989	0.1284	0.0003	0	Hl_798	Hlct54	ES437741	Glycine max cv. Dare photosystem II type I chlorophyll a/b-binding protein (lhcb1*7) gene
10-6_19___5323	2245	30.7104	0.1183	0.0005	0	Hl_2112	Hlct54	ES437741	Glycine max cv. Dare photosystem II type I chlorophyll a/b-binding protein (lhcb1*7) gene
3-1_5___1157	432	31.1773	0.12	0.0005	0	Hl_240		ES437759	LHCII type I chlorophyll a/b binding protein [Vigna radiata]
8-7_19___4195	1810	31.3119	0.1152	0.0005	0	Hl_2515	Hlct54	ES437741	Glycine max cv. Dare photosystem II type I chlorophyll a/b-binding protein (lhcb1*7) gene
1-8_15___183	115	31.4385	0.1168	0.0005	0	0	0
6-10_3___3099	1363	32.4992	0.142	0.0005	0	Hl_4049		ES437774	S locus F-box protein with the low allelic sequence polymorphism 2-Sf [Prunus mume]
4-9_24___1944	840	34.6612	0.1235	0.0007	0	Hl_3243	Hlct272	ES437746	pore-forming toxin-like protein Hfr-2 [Triticum aestivum]
5-1_5___2309	911	35.3302	0.1214	0.0008	0	Hl_241	Hlct54	ES437741	Glycine max cv. Dare photosystem II type I chlorophyll a/b-binding protein (lhcb1*7) gene
3-9_16___1360	576	36.3218	0.1246	0.0009	0	Hl_3412	Hlct362	ES437745	chlorophyll ab binding protein [Gossypium hirsutum], light harvesting complex
4-7_23___1895	796	36.9676	0.1285	0.0009	0	Hl_2456	Hlct54	ES437741	Glycine max cv. Dare photosystem II type I chlorophyll a/b-binding protein (lhcb1*7) gene
4-3_15___1791	700	37.9605	0.1412	0.001	0	Hl_852	Hlct54	ES437741	Glycine max cv. Dare photosystem II type I chlorophyll a/b-binding protein (lhcb1*7) gene
8-9_19___4243	1850	38.948	0.1273	0.0011	0	Hl_3332		ES437755	LHCII type III chlorophyll a/b binding protein [Vigna radiata]
3-5_19___1267	502	38.9801	0.1347	0.001	0	Hl_1722	Hlct54	ES437741	Glycine max cv. Dare photosystem II type I chlorophyll a/b-binding protein (lhcb1*7) gene
12-5_17___6449	2690	42.176	0.1298	0.0015	0	Hl_1745	Hlct54	ES437741	Glycine max cv. Dare photosystem II type I chlorophyll a/b-binding protein (lhcb1*7) gene
11-6_8___5888	2471	42.9828	0.1383	0.0014	0	Hl_2333	Hlct54	ES437741	Glycine max cv. Dare photosystem II type I chlorophyll a/b-binding protein (lhcb1*7) gene
2-10_4___796	369	43.1557	0.1289	0.0014	0	Hl_4037	Hlct362	ES437745	'chlorophyll ab binding protein [Gossypium hirsutum], light harvesting complex
8-7_21___4197	1812	44.0889	0.1407	0.0014	0	Hl_2488	Hlct810	ES437674	M.domestica ribulose-1.5-bisphosphate carboxylase/ oxygenase
3-6_10___1282	516	44.4185	0.145	0.0015	0	Hl_2281		ES437793	PSI type III chlorophyll a/b-binding protein [Arabidopsis thaliana]
7-5_14___3566	1520	44.6166	0.1399	0.0014	0	Hl_1817	Hlct54	ES437741	Glycine max cv. Dare photosystem II type I chlorophyll a/b-binding protein (lhcb1*7) gene
10-8_5___5357	2276	49.0898	0.1459	0.0022	0	Hl_3144	Hlct54	ES437741	Glycine max cv. Dare photosystem II type I chlorophyll a/b-binding protein (lhcb1*7) gene
11-5_10___5866	2457	50.0854	0.1545	0.0024	0	Hl_1887	Hlct484	ES437710	oxygen evolving complex 33 kDa photosystem II protein [Nicotiana tabacum]
9-4_24___4704	1973	50.3155	0.1504	0.0024	0	Hl_1200	Hlct54	ES437741	Glycine max cv. Dare photosystem II type I chlorophyll a/b-binding protein (lhcb1*7) gene
1-9_7___199	126	51.0161	0.1398	0.0023	0	Hl_3554	Hlct54	ES437741	Glycine max cv. Dare photosystem II type I chlorophyll a/b-binding protein (lhcb1*7) gene
8-7_13___4189	1804	51.6244	0.1405	0.0024	0	Hl_2620	Hlct54	ES437741	Glycine max cv. Dare photosystem II type I chlorophyll a/b-binding protein (lhcb1*7) gene
1-4_10___82	46	52.1536	0.1394	0.0025	0	Hl_1459	Hlct54	ES437741	Glycine max cv. Dare photosystem II type I chlorophyll a/b-binding protein (lhcb1*7) gene
4-1_18___1746	659	52.8718	0.1474	0.0026	0	Hl_78	Hlct54	ES437741	Glycine max cv. Dare photosystem II type I chlorophyll a/b-binding protein (lhcb1*7) gene
7-9_10___3658	1592	53.8216	0.1614	0.0027	0.0001	Hl_3518	Hlct362	ES437745	'chlorophyll ab binding protein [Gossypium hirsutum], light harvesting complex
7-10_9___3681	1613	54.2526	0.149	0.0028	0.0001	Hl_3962	Hlct54	ES437741	Glycine max cv. Dare photosystem II type I chlorophyll a/b-binding protein (lhcb1*7) gene
4-5_13___1837	745	54.3123	0.1477	0.0027	0.0001	Hl_1806	Hlct54	ES437741	Glycine max cv. Dare photosystem II type I chlorophyll a/b-binding protein (lhcb1*7) gene
3-2_19___1195	454	56.5332	0.1474	0.0032	0.0001	Hl_362	Hlct362	ES437745	'chlorophyll ab binding protein [Gossypium hirsutum], light harvesting complex
8-4_23___4127	1747	56.6152	0.1659	0.0031	0.0001	Hl_1187	Hlct810	ES437674	M.domestica ribulose-1.5-bisphosphate carboxylase/ oxygenase
8-3_3___4083	1708	57.4708	0.1739	0.0032	0.0001	Hl_1113	Hlct810	ES437674	M.domestica ribulose-1.5-bisphosphate carboxylase/ oxygenase
9-4_12___4692	1965	59.7027	0.1522	0.0037	0.0001	Hl_1424	Hlct54	ES437741	Glycine max cv. Dare photosystem II type I chlorophyll a/b-binding protein (lhcb1*7) gene
10-6_10___5314	2236	60.5385	0.1613	0.004	0.0001	Hl_2271	Hlct54	ES437741	Glycine max cv. Dare photosystem II type I chlorophyll a/b-binding protein (lhcb1*7) gene
12-12_20___6620	2833	61.0272	0.1484	0.004	0.0001	Hl_4551	Hlct105	ES437673	small subunit of ribulose-1.5-bisphosphate carboxylase/ oxygenase
7-7_1___3601	1549	61.7529	0.166	0.0041	0.0001	Hl_2831	Hlct829	ES437702	Arachis hypogaea photosystem I psaH protein
3-9_7___1351	567	63.8048	0.1517	0.0046	0.0001	Hl_3555	Hlct54	ES437741	Glycine max cv. Dare photosystem II type I chlorophyll a/b-binding protein (lhcb1*7) gene
12-2_21___6381	2630	64.7469	0.156	0.0048	0.0001	Hl_328	Hlct54	ES437741	Glycine max cv. Dare photosystem II type I chlorophyll a/b-binding protein (lhcb1*7) gene
7-2_10___3490	1456	64.7577	0.163	0.0048	0.0001	Hl_482	Hlct362	ES437745	'chlorophyll ab binding protein [Gossypium hirsutum], light harvesting complex
2-5_23___695	290	64.8053	0.16	0.0047	0.0001	Hl_1637	Hlct54	ES437741	Glycine max cv. Dare photosystem II type I chlorophyll a/b-binding protein (lhcb1*7) gene
12-10_4___6556	2779	65.434	0.1765	0.0048	0.0001	Hl_4044	Hlct484	ES437710	oxygen evolving complex 33 kDa photosystem II protein [Nicotiana tabacum]
5-1_13___2317	917	67.1022	0.1598	0.0053	0.0001	Hl_145	Hlct54	ES437741	Glycine max cv. Dare photosystem II type I chlorophyll a/b-binding protein (lhcb1*7) gene
10-8_20___5372	2289	67.6083	0.1681	0.0054	0.0001	Hl_2904	Hlct1969	ES437703	chlorophyll a/b binding protein [Solanum tuberosum]
10-8_4___5356	2275	68.6754	0.1655	0.0056	0.0001	Hl_3171	Hlct54	ES437741	Glycine max cv. Dare photosystem II type I chlorophyll a/b-binding protein (lhcb1*7) gene
7-5_12___3564	1518	70.3319	0.1661	0.006	0.0002	Hl_1851	Hlct362	ES437745	'chlorophyll ab binding protein [Gossypium hirsutum], light harvesting complex
9-6_20___4748	2013	72.4539	0.1703	0.0065	0.0002	Hl_2119	Hlct54	ES437741	Glycine max cv. Dare photosystem II type I chlorophyll a/b-binding protein (lhcb1*7) gene
9-8_3___4779	2030	72.9487	0.1712	0.0066	0.0002	Hl_3200	Hlct54	ES437741	Glycine max cv. Dare photosystem II type I chlorophyll a/b-binding protein (lhcb1*7) gene
7-11_2___3698	1630	74.6004	0.1702	0.0072	0.0002	Hl_4499	Hlct362	ES437745	'chlorophyll ab binding protein [Gossypium hirsutum], light harvesting complex
1-3_12___60	31	74.8424	0.1741	0.0072	0.0002	Hl_961	Hlct54	ES437741	Glycine max cv. Dare photosystem II type I chlorophyll a/b-binding protein (lhcb1*7) gene
9-5_12___4716	1983	76.1198	0.1833	0.0075	0.0002	Hl_1852	Hlct272	ES437746	pore-forming toxin-like protein Hfr-2 [Triticum aestivum]
3-5_16___1264	499	77.0694	0.1687	0.0077	0.0002	Hl_1775	Hlct362	ES437745	'chlorophyll ab binding protein [Gossypium hirsutum], light harvesting complex
7-3_1___3505	1470	77.526	0.1826	0.0078	0.0002	Hl_1168	Hlct1168	ES437715	chlorophyll a/b-binding protein CP24 precursor [Vigna radiata]
10-1_16___5200	2135	79.161	0.1761	0.0083	0.0002	Hl_105	Hlct105	ES437673	small subunit of ribulose-1.5-bisphosphate carboxylase/ oxygenase
2-10_7___799	372	81.2158	0.1775	0.0089	0.0003	Hl_3977	Hlct362	ES437745	'chlorophyll ab binding protein [Gossypium hirsutum], light harvesting complex
10-9_24___5400	2317	81.6296	0.1788	0.0089	0.0003	Hl_3248	Hlct484	ES437710	oxygen evolving complex 33 kDa photosystem II protein [Nicotiana tabacum]
11-5_9___5865	2456	84.4488	0.2227	0.01	0.0003	Hl_1895	Hlct30	ES437697	Potato mRNA for light inducible tissue-specific ST-LS1 gene
8-10_2___4250	1854	85.1338	0.1827	0.0101	0.0003	Hl_4078	Hlct54	ES437741	Glycine max cv. Dare photosystem II type I chlorophyll a/b-binding protein (lhcb1*7) gene
11-2_10___5794	2401	85.945	0.1947	0.0103	0.0003	Hl_484	Hlct484	ES437710	oxygen evolving complex 33 kDa photosystem II protein [Nicotiana tabacum]
10-7_5___5333	2254	86.031	0.1976	0.0102	0.0003	Hl_2749	Hlct54	ES437741	Glycine max cv. Dare photosystem II type I chlorophyll a/b-binding protein (lhcb1*7) gene
10-8_1___5353	2272	86.0536	0.1967	0.0101	0.0003	Hl_3215	Hlct54	ES437741	Glycine max cv. Dare photosystem II type I chlorophyll a/b-binding protein (lhcb1*7) gene
4-11_24___1992	888	87.2316	0.1906	0.0106	0.0003	Hl_4112	Hlct105	ES437673	small subunit of ribulose-1.5-bisphosphate carboxylase/ oxygenase
9-11_8___4856	2095	88.3001	0.1857	0.0109	0.0003	Hl_4386	Hlct362	ES437745	'chlorophyll ab binding protein [Gossypium hirsutum], light harvesting complex
5-7_6___2454	1038	89.1817	0.2404	0.0112	0.0004	0	0
9-3_2___4658	1941	89.2836	0.1867	0.0112	0.0004	Hl_1158	Hlct30	ES437697	Potato mRNA for light inducible tissue-specific ST-LS1 gene
1-1_3___3	1	89.5986	0.1937	0.0112	0.0004	Hl_263		ES437680	glyceraldehyde-3-phosphate dehydrogenase A subunit, photosynthetic isoform [Glycine max]
2-3_22___646	247	90.347	0.1922	0.0115	0.0004	Hl_725	Hlct54	ES437741	Glycine max cv. Dare photosystem II type I chlorophyll a/b-binding protein (lhcb1*7) gene
9-6_23___4751	2016	90.6647	0.1889	0.0115	0.0004	Hl_2067	Hlct54	ES437741	Glycine max cv. Dare photosystem II type I chlorophyll a/b-binding protein (lhcb1*7) gene
6-6_17___3017	1299	92.3607	0.1936	0.0121	0.0004	Hl_2138	Hlct54	ES437741	Glycine max cv. Dare photosystem II type I chlorophyll a/b-binding protein (lhcb1*7) gene
10-5_24___5304	2227	94.9973	0.1936	0.0133	0.0005	Hl_1634	Hlct54	ES437741	Glycine max cv. Dare photosystem II type I chlorophyll a/b-binding protein (lhcb1*7) gene
8-5_23___4151	1770	96.0051	0.2011	0.0138	0.0005	Hl_1642	Hlct30	ES437697	Potato mRNA for light inducible tissue-specific ST-LS1 gene
7-6_6___3582	1533	98.4189	0.1955	0.0149	0.0005	Hl_2363	Hlct362	ES437745	'chlorophyll ab binding protein [Gossypium hirsutum], light harvesting complex
6-10_19___3115	1379	98.4688	0.1974	0.0148	0.0005	Hl_3762	Hlct54	ES437741	Glycine max cv. Dare photosystem II type I chlorophyll a/b-binding protein (lhcb1*7) gene
11-9_4___5956	2520	101.462	0.2065	0.0164	0.0006	Hl_3622	Hlct77	ES437798	Hevea brasiliensis latex plastidic aldolase-like protein
12-4_21___6429	2673	103.343	0.2145	0.0172	0.0006	Hl_1227	Hlct484	ES437710	oxygen evolving complex 33 kDa photosystem II protein [Nicotiana tabacum]
1-6_20___140	86	106.673	0.2198	0.0191	0.0007	Hl_2114	Hlct54	ES437741	Glycine max cv. Dare photosystem II type I chlorophyll a/b-binding protein (lhcb1*7) gene
11-4_13___5845	2442	107.308	0.2074	0.0193	0.0007	Hl_1396		ES437760	putative chloroplast chlorophyll a/b-binding protein [Carya cathayensis]
9-9_3___4803	2047	108.124	0.2198	0.0196	0.0007	Hl_3629	Hlct54	ES437741	Glycine max cv. Dare photosystem II type I chlorophyll a/b-binding protein (lhcb1*7) gene
12-3_8___6392	2640	108.958	0.2238	0.0199	0.0008	Hl_1026	Hlct810	ES437674	M.domestica ribulose-1.5-bisphosphate carboxylase/ oxygenase
4-11_10___1978	874	109.328	0.221	0.02	0.0008	Hl_4330	Hlct810	ES437674	M.domestica ribulose-1.5-bisphosphate carboxylase/ oxygenase
12-2_11___6371	2620	111.738	0.2186	0.0215	0.0008	Hl_450	Hlct272	ES437746	pore-forming toxin-like protein Hfr-2 [Triticum aestivum]
12-11_18___6594	2816	113.269	0.2343	0.0225	0.0009	Hl_4211	Hlct484	ES437710	oxygen evolving complex 33 kDa photosystem II protein [Nicotiana tabacum]
8-10_22___4270	1873	114.388	0.2297	0.023	0.0009	Hl_3717	Hlct272	ES437746	pore-forming toxin-like protein Hfr-2 [Triticum aestivum]
5-4_7___2383	970	114.492	0.2257	0.0229	0.0009	Hl_1505	Hlct272	ES437746	pore-forming toxin-like protein Hfr-2 [Triticum aestivum]
12-5_14___6446	2688	115.46	0.2185	0.0235	0.0009	Hl_1800	Hlct362	ES437745	'chlorophyll ab binding protein [Gossypium hirsutum], light harvesting complex
2-1_18___594	207	116.279	0.2316	0.024	0.001	Hl_77	Hlct77	ES437798	Hevea brasiliensis latex plastidic aldolase-like protein
10-10_15___5415	2331	119.45	0.2306	0.026	0.0011	Hl_3847	Hlct484	ES437710	oxygen evolving complex 33 kDa photosystem II protein [Nicotiana tabacum]
5-1_7___2311	913	119.608	0.2255	0.0259	0.0011	Hl_217	Hlct105	ES437673	small subunit of ribulose-1.5-bisphosphate carboxylase/ oxygenase
2-1_22___598	211	121.395	0.2379	0.027	0.0011	Hl_30	Hlct30	ES437697	Potato mRNA for light inducible tissue-specific ST-LS1 gene
7-9_16___3664	1598	121.7	0.237	0.0271	0.0011	Hl_3414	Hlct54	ES437741	Glycine max cv. Dare photosystem II type I chlorophyll a/b-binding protein (lhcb1*7) gene
7-6_2___3578	1530	122.037	0.2306	0.0271	0.0011	Hl_2435		ES437704	photosystem II 23kDa polypeptide [Nicotiana tabacum]
7-1_18___3474	1445	122.591	0.2368	0.0273	0.0012	Hl_92	Hlct30	ES437697	Potato mRNA for light inducible tissue-specific ST-LS1 gene
1-5_22___118	71	126.921	0.2335	0.03	0.0013	Hl_1683	Hlct30	ES437697	Potato mRNA for light inducible tissue-specific ST-LS1 gene
10-1_5___5189	2125	127.126	0.2347	0.03	0.0013	Hl_231	Hlct105	ES437673	small subunit of ribulose-1.5-bisphosphate carboxylase/ oxygenase
8-4_20___4124	1745	127.701	0.2422	0.0301	0.0013	Hl_1264		ES437694	putative auxin-repressed protein [Prunus armeniaca]
12-3_21___6405	2653	128.131	0.2482	0.0302	0.0013	Hl_745	Hlct484	ES437710	oxygen evolving complex 33 kDa photosystem II protein [Nicotiana tabacum]
10-2_14___5222	2153	130.294	0.2466	0.0314	0.0014	Hl_419	Hlct362	ES437745	'chlorophyll ab binding protein [Gossypium hirsutum], light harvesting complex
4-7_24___1896	797	131.913	0.2449	0.0325	0.0015	Hl_2446	Hlct2446	ES437762	chlorophyll a/b-binding protein [Solanum lycopersicum]
10-7_19___5347	2266	134.158	0.2485	0.0344	0.0016	Hl_2517	Hlct2254	ES437771	subunit of photosystem I [Cucumis sativus]
2-10_10___802	375	134.92	0.2578	0.0349	0.0016	Hl_3934	Hlct105	ES437673	small subunit of ribulose-1.5-bisphosphate carboxylase/ oxygenase
11-5_14___5870	2459	137.471	0.259	0.0368	0.0017	0	0
12-2_16___6376	2625	139.536	0.2532	0.0383	0.0018	Hl_395	Hlct395	ES437792	NADPH-protochlorophyllide oxidoreductase [Cucumis sativus]
5-3_16___2368	956	139.558	0.2528	0.038	0.0018	Hl_866	Hlct810	ES437674	M.domestica ribulose-1.5-bisphosphate carboxylase/ oxygenase
7-3_18___3522	1483	141.685	0.2549	0.0394	0.0019	Hl_829	Hlct829	ES437702	Arachis hypogaea photosystem I psaH protein
9-1_3___4611	1918	144.23	0.2615	0.0413	0.002	Hl_267	Hlct77	ES437798	Hevea brasiliensis latex plastidic aldolase-like protein
4-9_20___1940	837	144.884	0.269	0.0414	0.002	Hl_3322		ES437787	unknown protein [Arabidopsis thaliana]
8-11_15___4287	1890	146.278	0.2752	0.0424	0.0021	Hl_4247		ES437678	putative photosystem I reaction center subunit IV [Arabidopsis thaliana]
11-7_21___5925	2496	148.337	0.2881	0.0442	0.0022	Hl_2502	Hlct30	ES437697	Potato mRNA for light inducible tissue-specific ST-LS1 gene
10-11_18___5442	2357	152.709	0.2797	0.0478	0.0024	0	0
2-6_15___711	303	155.138	0.2888	0.0496	0.0026	Hl_2175		ES437782	carbohydrate binding [Arabidopsis thaliana]
1-11_21___261	175	155.471	0.294	0.0496	0.0026	Hl_4167		ES437757	Nicotiana tabacum ZIP
2-3_1___625	230	155.478	0.2779	0.0492	0.0026	Hl_1141	Hlct30	ES437697	Potato mRNA for light inducible tissue-specific ST-LS1 gene
up-regulated			fold change >1,87
2-5_22___694	289	1.8612	41.773	0	0	Hl_1664	Hlct85	ES437682	No identity
7-4_16___3544	1502	3.6002	33.5968	0	0	Hl_1349	Hlct85	ES437682	No identity
3-5_22___1270	505	3.7369	30.1848	0	0	Hl_1684	Hlct85	ES437682	No identity
12-11_17___6593	2815	3.936	26.0146	0	0	Hl_4219	Hlct85	ES437682	No identity
1-9_17___209	134	5.4711	25.7099	0	0	Hl_3388	Hlct85	ES437682	No identity
2-9_21___789	365	5.7485	22.6588	0	0	Hl_3287	Hlct182	ES437686	No identity
6-1_17___2897	1181	6.6401	21.982	0	0	Hl_85	Hlct85	ES437682	No identity
7-9_12___3660	1594	7.0138	21.4961	0	0	Hl_3478	Hlct397	ES437731	No identity
4-2_15___1767	676	7.841	20.4106	0	0	Hl_397	Hlct397	ES437731	No identity
5-5_6___2406	992	9.8486	17.1722	0	0	Hl_1954	Hlct85	ES437682	No identity
1-8_3___171	105	11.1217	15.3722	0	0	Hl_3191	Hlct182	ES437686	No identity
2-10_1___793	368	13.6186	12.562	0	0	Hl_4084	Hlct85	ES437682	No identity
3-5_23___1271	506	14.0852	11.298	0	0	Hl_1657	Hlct397	ES437731	No identity
10-2_15___5223	2154	14.8477	11.733	0	0	Hl_400	Hlct85	ES437682	No identity
8-12_17___4313	1908	14.9833	12.5251	0	0	Hl_4587	Hlct397	ES437731	No identity
6-4_10___2962	1245	15.3346	12.0691	0	0	Hl_1436	Hlct397	ES437731	No identity
2-2_24___624	229	16.2558	10.6942	0	0	0	0
12-6_2___6458	2697	17.2625	10.6442	0.0001	0	Hl_2422	Hlct85	ES437682	No identity
3-5_11___1259	494	17.7058	10.917	0.0001	0	Hl_1858	Hlct182	ES437686	No identity
8-1_9___4041	1671	17.9753	10.8754	0.0001	0	Hl_182	Hlct182	ES437686	No identity
7-12_9___3729	1651	22.1489	8.1568	0.0002	0	Hl_4731	Hlct117	ES437720	Solanum tuberosum extensin
9-9_8___4808	2052	22.956	8.1131	0.0002	0	Hl_3552	Hlct313	ES437747	major allergen Pru p 1 [Prunus persica]
11-10_16___5992	2548	23.4705	7.3145	0.0002	0	Hl_3859	Hlct182	ES437790	Similar to threonine endopeptidase [Arabidopsis thaliana]
2-7_14___734	318	25.0251	7.9131	0.0003	0	Hl_2605	Hlct313	ES437747	major allergen Pru p 1 [Prunus persica]
1-9_10___202	129	25.221	7.7624	0.0002	0	Hl_3513	Hlct117	ES437720	Solanum tuberosum extensin
8-11_24___4296	1899	25.8187	7.2677	0.0003	0	Hl_4114	Hlct397	ES437731	No identity
7-4_7___3535	1494	25.8778	7.2702	0.0003	0	Hl_1506		ES437693	Medicago truncatula small G-protein ROP9
10-7_1___5329	2251	28.387	6.5591	0.0003	0	Hl_2818	Hlct117	ES437720	Solanum tuberosum extensin
10-12_15___5463	2369	30.6618	5.7607	0.0003	0	Hl_4628	Hlct313	ES437747	major allergen Pru p 1 [Prunus persica]
1-3_5___53	27	31.3347	5.6982	0.0004	0	Hl_1086	Hlct397	ES437731	No identity
11-5_13___5869	2458	31.8763	5.8442	0.0003	0	Hl_1829	Hlct85	ES437682	No identity
6-5_1___2977	1260	32.0109	5.6549	0.0003	0	Hl_2018	Hlct117	ES437720	Solanum tuberosum extensin
3-9_1___1345	561	32.3244	5.2662	0.0004	0	Hl_3668		ES437670	iron ion binding / isopenicillin-N synthase/ flavonol synthase [Arabidopsis thaliana]
5-2_23___2351	944	33.3077	5.1453	0.0005	0	Hl_313	Hlct313	ES437747	major allergen Pru p 1 [Prunus persica]
2-9_11___779	357	33.3652	5.2954	0.0004	0	Hl_3465		ES437689	Populus tremula xyloglucan endotransglycosylase/ hydrolase precursor XTH-30
4-4_5___1805	714	34.2886	5.3111	0.0005	0	Hl_1520		ES437716	Cicer arietinum mRNA for ribosomal protein RL5 (rl5 gene)
3-4_5___1229	473	34.6963	5.1044	0.0005	0	Hl_1543		ES437758	Capsicum annuum nucleoside diphosphate kinase
5-11_2___2546	1123	38.2819	4.5662	0.0008	0	Hl_4497		ES437740	nematode responsive protein [Arabidopsis thaliana]
5-4_9___2385	972	39.5542	4.3132	0.001	0	Hl_1471		ES437753	Senescence-associated [Medicago truncatula]
5-4_6___2382	969	47.6134	3.7051	0.0026	0	Hl_1532	Hlct1532	ES437744	ribosomal protein L30 [Lupinus luteus]
5-4_5___2381	968	48.4122	3.7134	0.0026	0	0	0
1-9_14___206	133	50.3177	3.5523	0.003	0	Hl_3442	Hlct1560	ES437764	Solanum tuberosum clone 054G03 Hsp90-2-like mRNA
5-3_18___2370	958	51.2819	3.3323	0.0032	0	Hl_828	Hlct397	ES437731	No identity
6-3_9___2937	1220	52.4137	3.4985	0.0033	0.0001	Hl_999	Hlct182	ES437686	No identity
10-10_7___5407	2324	54.0971	3.5461	0.0035	0.0001	Hl_3982	Hlct313	ES437747	major allergen Pru p 1 [Prunus persica]
5-2_24___2352	945	54.3085	3.2087	0.0036	0.0001	Hl_307	Hlct117	ES437720	Solanum tuberosum extensin
10-9_18___5394	2311	55.2241	3.1932	0.0037	0.0001	Hl_3362		ES437699	No identity
11-9_13___5965	2528	55.8307	3.1697	0.0038	0.0001	Hl_3454	Hlct2641	ES437737	hypothetical protein OsJ_005893 [Oryza sativa], sodium/calcium exchanger protein
9-5_21___4725	1992	56.0087	3.4967	0.0038	0.0001	Hl_1695		ES437696	major allergen Pru p 1 [Prunus persica]
4-1_21___1749	661	58.8021	3.369	0.0042	0.0001	Hl_gluc5		AY795910	Humulus lupulus beta-1.3-glucanase
3-5_14___1262	497	63.0896	2.9856	0.0052	0.0001	Hl_1813		ES437679	ZFP4 (ZINC FINGER PROTEIN 4); nucleic acid binding / transcription factor/ zinc ion binding [Arabidopsis thaliana]
3-3_7___1207	462	63.3421	3.287	0.0052	0.0001	Hl_1044	Hlct1044	ES437789	Humulus lupulus chitinase
6-9_14___3086	1353	67.5307	2.8216	0.0064	0.0001	Hl_3429		ES437695	Gossypium hirsutum vacuolar H+-ATPase subunit B
5-10_14___2534	1111	68.0134	2.8309	0.0065	0.0001	Hl_3889	Hlct1310	ES437749	metallothionein 1a [Populus balsamifera subsp. Trichocarpa x Populus deltoides]
5-7_3___2451	1036	68.456	2.6959	0.0065	0.0001	Hl_2800	Hlct23	ES437736	Arabidopsis thaliana mRNA for glyceraldehyde-3-phosphate dehydrogenase C subunit
12-4_5___6413	2657	72.0214	2.6249	0.0079	0.0002	Hl_1525		ES437688	glutathione S-transferase GST 12 [Glycine max]
5-1_1___2305	908	75.4117	2.6509	0.0094	0.0002	Hl_289	Hlct23	ES437736	Arabidopsis thaliana mRNA for glyceraldehyde-3-phosphate dehydrogenase C subunit
6-6_2___3002	1285	76.8672	2.5682	0.0099	0.0002	Hl_2418		ES437796	histone H2B1 [Gossypium hirsutum]
11-8_6___5934	2505	78.4667	2.7066	0.0104	0.0002	Hl_3157		ES437769	Plant lipid transfer protein/Par allergen [Medicago truncatula]
8-10_7___4255	1859	79.0935	2.4932	0.0106	0.0002	Hl_3980		ES437711	pfkB-type carbohydrate kinase family protein, putative expressed [Oryza sativa]
11-12_13___6037	2579	80.7151	2.68	0.0111	0.0003	Hl_lox6		ES437779	Lipoxygenase [Medicago truncatula]
4-10_23___1967	863	80.7251	2.7062	0.0109	0.0003	Hl_3687	Hlct214	ES437681	Elaeagnus umbellata S-adenosyl-L-methionine synthetase
9-10_7___4831	2073	80.7769	2.6131	0.0108	0.0003	Hl_3999	Hlct2443	ES437750	Gossypium hirsutum hybrid proline-rich protein 2
4-9_12___1932	830	82.8104	2.5306	0.0117	0.0003	Hl_3459		ES437761	Avr9/Cf-9 induced kinase 1 [Nicotiana tabacum]
6-4_19___2971	1254	85.2769	2.4958	0.0127	0.0003	Hl_1271	Hlct23	ES437736	Arabidopsis thaliana mRNA for glyceraldehyde-3-phosphate dehydrogenase C subunit
8-3_23___4103	1726	86.4814	2.4267	0.0132	0.0003	Hl_697		ES437724	putative type-1 pathogenesis-related protein [Oryza sativa]
8-4_17___4121	1743	86.6652	2.3954	0.0131	0.0003	Hl_1310	Hlct1310	ES437749	metallothionein 1a [Populus balsamifera subsp. Trichocarpa x Populus deltoides]
12-3_19___6403	2651	89.2459	2.5923	0.0142	0.0004	Hl_791	Hlct23	ES437736	Arabidopsis thaliana mRNA for glyceraldehyde-3-phosphate dehydrogenase C subunit
3-3_20___1220	468	89.9969	2.521	0.0144	0.0004	Hl_793	Hlct313	ES437747	major allergen Pru p 1 [Prunus persica]
10-11_24___5448	2363	90.7319	2.5928	0.0147	0.0004	Hl_4115		ES437756	Triticum aestivum ribosomal protein L39
6-1_16___2896	1180	90.8054	2.3392	0.0146	0.0004	0	0
8-9_11___4235	1843	91.0631	2.4263	0.0145	0.0004	Hl_3469	Hlct23	ES437736	Arabidopsis thaliana mRNA for glyceraldehyde-3-phosphate dehydrogenase C subunit
3-8_13___1333	554	94.2048	2.412	0.0164	0.0005	Hl_3016	Hlct1769	ES437739	G.hirsutum mRNA for ribosomal protein 41, large subunit (RL41)
1-5_14___110	65	95.0725	2.3102	0.0167	0.0005	Hl_1812		ES437707	Vitis vinifera 3-deoxy-D-arabino-heptulosonate 7-phosphate synthase
5-9_14___2510	1087	98.8039	2.2299	0.019	0.0005	Hl_3444		ES437770	acireductone dioxygenase-like protein [Brassica juncea]
12-3_11___6395	2643	99.1708	2.3098	0.019	0.0005	Hl_960	Hlct23	ES437736	Arabidopsis thaliana mRNA for glyceraldehyde-3-phosphate dehydrogenase C subunit
11-5_3___5859	2451	99.2492	2.2599	0.0187	0.0005	Hl_2007	Hlct214	ES437681	Elaeagnus umbellata S-adenosyl-L-methionine synthetase
9-5_1___4705	1974	99.5088	2.2835	0.0187	0.0005	Hl_2037		ES437672	Kunitz inhibitor ST1-like [Medicago truncatula]
9-6_1___4729	1996	99.9925	2.254	0.0189	0.0006	Hl_2443	Hlct2443	ES437750	Gossypium hirsutum hybrid proline-rich protein 2
7-12_24___3744	1663	100.182	2.2666	0.0188	0.0006	Hl_23	Hlct23	ES437736	Arabidopsis thaliana mRNA for glyceraldehyde-3-phosphate dehydrogenase C subunit
2-9_12___780	358	100.35	2.223	0.0187	0.0006	Hl_3456		ES437708	Stress protein DDR48 . related [Medicago truncatula]
2-4_6___654	254	102.668	2.3477	0.02	0.0006	Hl_1512		ES437752	F1-ATP synthase delta subunit [Ipomoea batatas]
8-5_3___4131	1751	104.273	2.1897	0.0209	0.0007	Hl_1982	Hlct23	ES437736	Arabidopsis thaliana mRNA for glyceraldehyde-3-phosphate dehydrogenase C subunit
7-8_6___3630	1568	105.548	2.2323	0.0217	0.0007	Hl_3152		ES437684	thioredoxin-dependent peroxidase [Nelumbo nucifera]
10-9_11___5387	2304	106.709	2.16	0.022	0.0007	Hl_3471		ES437784	unknown protein [Arabidopsis thaliana]
7-4_6___3534	1493	107.545	2.1962	0.0224	0.0007	Hl_1534	Hlct1522	ES437738	hypothetical protein OsI_022889 [Oryza sativa], AN1-like Zinc finger
11-1_8___5768	2383	108.414	2.1321	0.0227	0.0008	Hl_214	Hlct214	ES437681	Elaeagnus umbellata S-adenosyl-L-methionine synthetase
4-12_18___2010	900	109.201	2.1626	0.0231	0.0008	Hl_4578		ES437713	peroxidase [Populus trichocarpa]
6-2_14___2918	1202	112.609	2.1878	0.0257	0.0009	Hl_417		ES437727	RNA binding [Arabidopsis thaliana]
5-12_18___2586	1154	113.335	2.1335	0.0259	0.0009	Hl_4597	Hlct4592	ES437692	C.blumei kinetoplast met gene for cobalamine-independent methionine synthase
6-11_8___3128	1392	114.519	2.2462	0.0266	0.0009	Hl_4367	Hlct313	ES437747	major allergen Pru p 1 [Prunus persica]
5-2_10___2338	931	116.685	2.0987	0.0279	0.001	Hl_481		ES437777	Platanus x acerifolia putative zinc-binding protein
10-1_6___5190	2126	117.528	2.1243	0.0282	0.001	Hl_225	Hlct225	ES437754	Malus x domestica cinnamic acid hydroxylase (C4H1)
3-5_21___1269	504	119.7	2.0777	0.0298	0.0011	Hl_1692		ES437717	Fagus sylvatica glycine-rich protein 2
11-2_9___5793	2400	120.927	2.1042	0.0306	0.0011	Hl_490	Hlct23	ES437736	Arabidopsis thaliana mRNA for glyceraldehyde-3-phosphate dehydrogenase C subunit
10-8_21___5373	2290	122.806	2.0584	0.0318	0.0012	Hl_2878	Hlct2847	ES437677	A.thaliana histone H4 gene
8-4_1___4105	1728	123.178	2.0824	0.0319	0.0012	Hl_1607	Hlct23	ES437736	Arabidopsis thaliana mRNA for glyceraldehyde-3-phosphate dehydrogenase C subunit
8-12_16___4312	1907	123.78	2.0741	0.0321	0.0012	Hl_4620		ES437721	putative dTDP-glucose 4-6-dehydratase [Arabidopsis thaliana]
1-12_19___283	186	125.503	2.09	0.0335	0.0013	Hl_4571		ES437767	SAG21 (Senescence- Associated Gene 21) [Arabidopsis thaliana]
11-3_24___5832	2432	126.7	2.0118	0.0344	0.0013	0	0
8-10_8___4256	1860	126.737	2.0853	0.0341	0.0013	Hl_3973	Hlct3973	ES437788	fructose-bisphosphate aldolase-like protein [Solanum tuberosum]
11-4_6___5838	2436	130.234	2.0216	0.0371	0.0014	Hl_1537		ES437700	Gossypium hirsutum RAC-like G-protein Rac1
7-11_17___3713	1642	130.281	2.1265	0.0368	0.0014	Hl_4232	Hlct85	ES437682	No identity
12-4_4___6412	2656	131.11	2.0666	0.0374	0.0015	Hl_1560	Hlct1560	ES437764	Solanum tuberosum clone 054G03 Hsp90-2-like mRNA
10-12_22___5470	2375	131.593	2.1551	0.0375	0.0015	Hl_lox6		ES437779	Lipoxygenase [Medicago truncatula]
8-5_5___4133	1753	132.72	1.9926	0.0382	0.0015	0	0
4-7_1___1873	779	136.904	2.0857	0.0422	0.0017	Hl_2815	0	ES437706	Populus tomentosa calmodulin
11-1_24___5784	2394	138.23	1.9745	0.0433	0.0018	Hl_23	Hlct23	ES437736	Arabidopsis thaliana mRNA for glyceraldehyde-3-phosphate dehydrogenase C subunit
11-5_6___5862	2453	138.985	2.2536	0.0437	0.0018	Hl_1960		ES437742	Mannose/glucose-specific lectin
6-1_15___2895	1179	139.059	1.9585	0.0435	0.0018	Hl_109		ES437743	No identity
4-5_15___1839	747	139.552	1.9517	0.0436	0.0018	Hl_1769	Hlct1769	ES437739	G.hirsutum mRNA for ribosomal protein 41, large subunit (RL41)
1-8_2___170	104	140.201	1.9643	0.044	0.0019	Hl_3219	Hlct1532	ES437744	ribosomal protein L30 [Lupinus luteus]
12-8_23___6527	2754	140.922	1.9416	0.0445	0.0019	Hl_2847	Hlct2847	ES437677	A.thaliana histone H4 gene
9-1_16___4624	1923	144.107	1.9521	0.0474	0.002	Hl_117	Hlct117	ES437720	Solanum tuberosum extensin
2-2_14___614	219	144.461	1.9755	0.0474	0.0021	0	0
12-10_14___6566	2789	146.131	1.9359	0.0488	0.0021	Hl_3877	Hlct1044	ES437789	Humulus lupulus chitinase
10-5_23___5303	2226	146.181	1.9997	0.0484	0.0021	Hl_1643		ES437712	A. thaliana structural constituent of ribosome (AT5G28060)
9-1_2___4610	1917	146.508	1.9116	0.0485	0.0022	Hl_285		ES437732	cystatin-like protein [Citrus x paradisi]
1-12_22___286	188	148.135	1.8954	0.0499	0.0022	Hl_suc		EF624249	sucrose synthase [Glycine max]
	0 stands for eliminated
Contigs were named according to the lowest clone number belonging to each contig.
	1000 permutations
	gene.index:	The gene index in the original data set.
	RP/Rsum:	The computed rank product.
	FC(cl1/cl2):	The computed fold change of the average expression levels under two conditions.
	(RP)
	pfp:	The estimated pfp value for each gene in the list if that gene serves as the cutoff point.
	P.value:	The associated P-values for each gene.

## Sheet: T28dvsT0RP
Position	Gene index	RP/Rsum	FC:(class1/class2)	pfp	Pvalue	CloneID	Contig	GenBank Acc.No.	Annotation
down-regulated		fold change <-1,87
12-8_19___6523	2585	14.8888	0.1665	0	0	Hl_2915	Hlct54	ES437741	Glycine max cv. Dare photosystem II type I chlorophyll a/b-binding protein (lhcb1*7) gene
11-11_21___6021	2439	15.4142	0.1652	0	0	0	0
9-4_10___4690	1821	16.5022	0.2031	0	0	0	0
11-6_23___5903	2337	20.7981	0.1913	0.0003	0	Hl_2068	Hlct54	ES437741	Glycine max cv. Dare photosystem II type I chlorophyll a/b-binding protein (lhcb1*7) gene
12-6_14___6470	2542	21.9217	0.1755	0.0002	0	Hl_2210		ES437797	Camellia sinensis alpha tubulin 1 (Tua1)
6-10_3___3099	1206	22.4142	0.1812	0.0001	0	Hl_4049		ES437774	S locus F-box protein with the low allelic sequence polymorphism 2-Sf [Prunus mume]
3-12_21___1437	497	26.374	0.2041	0.0011	0	Hl_4528	Hlct54	ES437741	Glycine max cv. Dare photosystem II type I chlorophyll a/b-binding protein (lhcb1*7) gene
6-4_8___2960	1075	26.5616	0.1828	0.0009	0	0	0
8-4_21___4125	1595	28.1555	0.2215	0.0012	0	Hl_1225	Hlct54	ES437741	Glycine max cv. Dare photosystem II type I chlorophyll a/b-binding protein (lhcb1*7) gene
8-12_19___4315	1753	30.82	0.2292	0.0016	0	Hl_4559		ES437718	Protein kinase; Type I EGF [Medicago truncatula]
6-7_12___3036	1149	31.7366	0.2317	0.0015	0	Hl_2641	Hlct2641	ES437737	hypothetical protein OsJ_005893 [Oryza sativa], sodium/calcium exchanger protein
12-8_5___6509	2575	33.7555	0.2129	0.0019	0	Hl_3145	Hlct54	ES437741	Glycine max cv. Dare photosystem II type I chlorophyll a/b-binding protein (lhcb1*7) gene
11-7_15___5919	2349	34.4065	0.2289	0.0018	0	Hl_2604	Hlct54	ES437741	Glycine max cv. Dare photosystem II type I chlorophyll a/b-binding protein (lhcb1*7) gene
9-5_12___4716	1842	37.6029	0.2392	0.0025	0	Hl_1852	Hlct272	ES437746	pore-forming toxin-like protein Hfr-2 [Triticum aestivum]
12-7_17___6497	2563	40.093	0.2371	0.0031	0	Hl_2554	Hlct54	ES437741	Glycine max cv. Dare photosystem II type I chlorophyll a/b-binding protein (lhcb1*7) gene
8-2_17___4073	1549	42.7431	0.2449	0.0036	0	Hl_376	Hlct54	ES437741	Glycine max cv. Dare photosystem II type I chlorophyll a/b-binding protein (lhcb1*7) gene
12-6_24___6480	2552	43.3204	0.2914	0.0038	0	0	0
1-6_23___143	37	43.4988	0.2412	0.0037	0	Hl_2063	Hlct54	ES437741	Glycine max cv. Dare photosystem II type I chlorophyll a/b-binding protein (lhcb1*7) gene
5-7_6___2454	870	45.4521	0.2104	0.004	0	0	0
7-7_11___3611	1403	45.8359	0.2035	0.0041	0	0	0
12-2_2___6362	2463	46.2417	0.2503	0.0041	0	Hl_636	Hlct54	ES437741	Glycine max cv. Dare photosystem II type I chlorophyll a/b-binding protein (lhcb1*7) gene
11-6_16___5896	2333	47.0162	0.307	0.004	0	Hl_2195		ES437705	lipoxygenase [Nicotiana attenuata]
5-1_13___2317	743	48.131	0.2553	0.0041	0	Hl_145	Hlct54	ES437741	Glycine max cv. Dare photosystem II type I chlorophyll a/b-binding protein (lhcb1*7) gene
5-1_5___2309	738	48.2219	0.2573	0.004	0	Hl_241	Hlct54	ES437741	Glycine max cv. Dare photosystem II type I chlorophyll a/b-binding protein (lhcb1*7) gene
7-5_14___3566	1363	48.7326	0.2475	0.0042	0	Hl_1817	Hlct54	ES437741	Glycine max cv. Dare photosystem II type I chlorophyll a/b-binding protein (lhcb1*7) gene
10-6_19___5323	2103	48.831	0.267	0.004	0	Hl_2112	Hlct54	ES437741	Glycine max cv. Dare photosystem II type I chlorophyll a/b-binding protein (lhcb1*7) gene
8-1_2___4034	1516	51.3677	0.2743	0.0046	0.0001	Hl_272	Hlct272	ES437746	pore-forming toxin-like protein Hfr-2 [Triticum aestivum]
8-3_18___4098	1569	51.5578	0.2945	0.0045	0.0001	Hl_810	Hlct810	ES437674	M.domestica ribulose-1.5-bisphosphate carboxylase/ oxygenase
8-7_19___4195	1656	51.9841	0.2732	0.0045	0.0001	Hl_2515	Hlct54	ES437741	Glycine max cv. Dare photosystem II type I chlorophyll a/b-binding protein (lhcb1*7) gene
7-10_9___3681	1464	52.4264	0.2662	0.0046	0.0001	Hl_3962	Hlct54	ES437741	Glycine max cv. Dare photosystem II type I chlorophyll a/b-binding protein (lhcb1*7) gene
11-6_24___5904	2338	53.6254	0.3091	0.0048	0.0001	Hl_2061		ES437685	ATP binding / protein binding [Arabidopsis thaliana]
3-1_5___1157	299	53.6619	0.2704	0.0047	0.0001	Hl_240		ES437759	LHCII type I chlorophyll a/b binding protein [Vigna radiata]
12-6_22___6478	2550	53.7117	0.2651	0.0046	0.0001	0	0
10-3_19___5251	2043	56.5302	0.2846	0.0054	0.0001	Hl_787	Hlct54	ES437741	Glycine max cv. Dare photosystem II type I chlorophyll a/b-binding protein (lhcb1*7) gene
12-6_15___6471	2543	56.7938	0.2808	0.0054	0.0001	Hl_2188	Hlct54	ES437741	Glycine max cv. Dare photosystem II type I chlorophyll a/b-binding protein (lhcb1*7) gene
9-6_23___4751	1873	58.2772	0.295	0.0062	0.0001	Hl_2067	Hlct54	ES437741	Glycine max cv. Dare photosystem II type I chlorophyll a/b-binding protein (lhcb1*7) gene
4-12_20___2012	730	62.1328	0.2863	0.0076	0.0001	Hl_4541	Hlct4149	ES437783	chloroplast pigment-binding protein CP26 [Nicotiana tabacum]
8-9_22___4246	1700	62.8804	0.2984	0.0077	0.0001	Hl_3284	Hlct54	ES437741	Glycine max cv. Dare photosystem II type I chlorophyll a/b-binding protein (lhcb1*7) gene
5-7_11___2459	874	64.0377	0.288	0.0079	0.0001	Hl_2665	Hlct54	ES437741	Glycine max cv. Dare photosystem II type I chlorophyll a/b-binding protein (lhcb1*7) gene
8-8_17___4217	1676	64.2348	0.2871	0.0079	0.0001	Hl_2938	Hlct54	ES437741	Glycine max cv. Dare photosystem II type I chlorophyll a/b-binding protein (lhcb1*7) gene
9-5_5___4709	1835	64.4509	0.3173	0.0078	0.0001	Hl_1969	Hlct1969	ES437703	chlorophyll a/b binding protein [Solanum tuberosum]
3-5_19___1267	369	65.9687	0.2935	0.0083	0.0001	Hl_1722	Hlct54	ES437741	Glycine max cv. Dare photosystem II type I chlorophyll a/b-binding protein (lhcb1*7) gene
3-9_7___1351	431	66.1405	0.3069	0.0081	0.0001	Hl_3555	Hlct54	ES437741	Glycine max cv. Dare photosystem II type I chlorophyll a/b-binding protein (lhcb1*7) gene
12-5_17___6449	2525	67.6147	0.2907	0.0085	0.0002	Hl_1745	Hlct54	ES437741	Glycine max cv. Dare photosystem II type I chlorophyll a/b-binding protein (lhcb1*7) gene
11-5_10___5866	2306	70.2494	0.3031	0.0098	0.0002	Hl_1887	Hlct484	ES437710	oxygen evolving complex 33 kDa photosystem II protein [Nicotiana tabacum]
10-1_13___5197	1999	71.151	0.3101	0.0097	0.0002	Hl_135	Hlct54	ES437741	Glycine max cv. Dare photosystem II type I chlorophyll a/b-binding protein (lhcb1*7) gene
6-6_12___3012	1127	71.7106	0.3373	0.0097	0.0002	0	0
10-8_12___5364	2136	71.8203	0.3133	0.0096	0.0002	Hl_3029	Hlct54	ES437741	Glycine max cv. Dare photosystem II type I chlorophyll a/b-binding protein (lhcb1*7) gene
10-8_20___5372	2143	73.6331	0.3349	0.0105	0.0002	Hl_2904	Hlct1969	ES437703	chlorophyll a/b binding protein [Solanum tuberosum]
8-9_19___4243	1697	73.884	0.3294	0.0104	0.0002	Hl_3332		ES437755	LHCII type III chlorophyll a/b binding protein [Vigna radiata]
2-9_8___776	237	74.6123	0.3173	0.0107	0.0002	Hl_3531	Hlct2446	ES437762	chlorophyll a/b-binding protein [Solanum lycopersicum]
5-4_7___2383	803	75.2214	0.3341	0.0109	0.0002	Hl_1505	Hlct272	ES437746	pore-forming toxin-like protein Hfr-2 [Triticum aestivum]
9-11_12___4860	1964	75.7639	0.3742	0.0111	0.0002	Hl_4319		ES437772	ribonuclease/ transcriptional repressor [Arabidopsis thaliana]
2-8_17___761	224	76.2804	0.3307	0.0111	0.0003	Hl_2935	Hlct54	ES437741	Glycine max cv. Dare photosystem II type I chlorophyll a/b-binding protein (lhcb1*7) gene
11-3_17___5825	2275	76.3656	0.3186	0.011	0.0003	Hl_840	Hlct54	ES437741	Glycine max cv. Dare photosystem II type I chlorophyll a/b-binding protein (lhcb1*7) gene
3-7_12___1308	400	76.4039	0.3177	0.0108	0.0003	Hl_2655	Hlct54	ES437741	Glycine max cv. Dare photosystem II type I chlorophyll a/b-binding protein (lhcb1*7) gene
4-11_10___1978	707	76.7016	0.3401	0.0108	0.0003	Hl_4330	Hlct810	ES437674	M.domestica ribulose-1.5-bisphosphate carboxylase/ oxygenase
8-7_13___4189	1650	78.6733	0.3262	0.0117	0.0003	Hl_2620	Hlct54	ES437741	Glycine max cv. Dare photosystem II type I chlorophyll a/b-binding protein (lhcb1*7) gene
12-1_20___6356	2461	78.7885	0.3167	0.0116	0.0003	Hl_54	Hlct54	ES437741	Glycine max cv. Dare photosystem II type I chlorophyll a/b-binding protein (lhcb1*7) gene
12-10_17___6569	2625	79.0006	0.3362	0.0115	0.0003	Hl_3816	Hlct85	ES437682	No identity
12-3_8___6392	2483	79.2472	0.3458	0.0115	0.0003	Hl_1026	Hlct810	ES437674	M.domestica ribulose-1.5-bisphosphate carboxylase/ oxygenase
11-2_21___5805	2260	79.8477	0.3433	0.0116	0.0003	Hl_340	Hlct54	ES437741	Glycine max cv. Dare photosystem II type I chlorophyll a/b-binding protein (lhcb1*7) gene
2-1_18___594	103	80.0578	0.3504	0.0116	0.0003	Hl_77	Hlct77	ES437798	Hevea brasiliensis latex plastidic aldolase-like protein
6-10_11___3107	1214	83.1274	0.3513	0.013	0.0003	0	0
7-9_16___3664	1451	83.244	0.3337	0.0128	0.0003	Hl_3414	Hlct54	ES437741	Glycine max cv. Dare photosystem II type I chlorophyll a/b-binding protein (lhcb1*7) gene
7-2_10___3490	1297	84.4447	0.3325	0.0135	0.0004	Hl_482	Hlct362	ES437745	chlorophyll ab binding protein [Gossypium hirsutum], light harvesting complex
7-3_1___3505	1312	87.7815	0.3574	0.0154	0.0004	Hl_1168	Hlct1168	ES437715	chlorophyll a/b-binding protein CP24 precursor [Vigna radiata]
8-7_21___4197	1658	89.2093	0.3402	0.0162	0.0005	Hl_2488	Hlct810	ES437674	M.domestica ribulose-1.5-bisphosphate carboxylase/ oxygenase
7-11_2___3698	1480	93.3006	0.3394	0.0191	0.0005	Hl_4499	Hlct362	ES437745	chlorophyll ab binding protein [Gossypium hirsutum], light harvesting complex
9-6_12___4740	1862	95.9003	0.3746	0.0204	0.0006	Hl_2254	Hlct2254	ES437771	subunit of photosystem I [Cucumis sativus]
11-5_11___5867	2307	97.2781	0.378	0.0211	0.0006	Hl_1862	Hlct1168	ES437715	chlorophyll a/b-binding protein CP24 precursor [Vigna radiata]
7-5_12___3564	1361	98.7342	0.3597	0.022	0.0007	Hl_1851	Hlct362	ES437745	chlorophyll ab binding protein [Gossypium hirsutum], light harvesting complex
12-2_21___6381	2477	101.541	0.3727	0.0241	0.0007	Hl_328	Hlct54	ES437741	Glycine max cv. Dare photosystem II type I chlorophyll a/b-binding protein (lhcb1*7) gene
11-4_13___5845	2291	103.93	0.3742	0.0254	0.0008	Hl_1396	0	ES437760	putative chloroplast chlorophyll a/b-binding protein [Carya cathayensis]
3-6_10___1282	382	104.13	0.3896	0.0254	0.0008	Hl_2281	0	ES437793	PSI type III chlorophyll a/b-binding protein [Arabidopsis thaliana]
11-8_7___5935	2364	104.581	0.3683	0.0256	0.0008	Hl_3127	Hlct105	ES437673	small subunit of ribulose-1.5-bisphosphate carboxylase/ oxygenase
7-1_18___3474	1287	105.63	0.3733	0.0261	0.0008	Hl_92	Hlct30	ES437697	Potato mRNA for light inducible tissue-specific ST-LS1 gene
11-7_5___5909	2343	105.888	0.3717	0.0259	0.0009	Hl_2778	Hlct526	ES437794	photosystem I reaction center subunit X psaK [Nicotiana tabacum]
2-3_22___646	135	106.901	0.376	0.0263	0.0009	Hl_725	Hlct54	ES437741	Glycine max cv. Dare photosystem II type I chlorophyll a/b-binding protein (lhcb1*7) gene
12-12_20___6620	2650	107.218	0.3695	0.0262	0.0009	Hl_4551	Hlct105	ES437673	small subunit of ribulose-1.5-bisphosphate carboxylase/ oxygenase
10-11_1___5425	2191	109.124	0.4003	0.0276	0.0009	Hl_4491		ES437730	Populus tremula x Populus tremuloides aux/ IAA protein
9-2_7___4639	1778	109.697	0.3761	0.0279	0.001	Hl_526	Hlct526	ES437794	photosystem I reaction center subunit X psaK [Nicotiana tabacum]
9-4_4___4684	1815	110.635	0.374	0.0285	0.001	Hl_1581	Hlct395	ES437792	NADPH-protochlorophyllide oxidoreductase [Cucumis sativus]
7-9_10___3658	1446	112.2	0.3703	0.0296	0.001	Hl_3518	Hlct362	ES437745	chlorophyll ab binding protein [Gossypium hirsutum], light harvesting complex
3-9_16___1360	440	112.303	0.3784	0.0294	0.001	Hl_3412	Hlct362	ES437745	chlorophyll ab binding protein [Gossypium hirsutum], light harvesting complex
3-2_19___1195	321	112.742	0.3812	0.0295	0.0011	Hl_362	Hlct362	ES437745	chlorophyll ab binding protein [Gossypium hirsutum], light harvesting complex
5-3_16___2368	789	113.337	0.394	0.0295	0.0011	Hl_866	Hlct810	ES437674	M.domestica ribulose-1.5-bisphosphate carboxylase/ oxygenase
2-9_19___787	246	114.025	0.4022	0.0299	0.0011	Hl_3328		ES437733	Thiazole biosynthetic enzyme, chloroplast precursor
10-5_24___5304	2085	115.281	0.396	0.0308	0.0011	Hl_1634	Hlct54	ES437741	Glycine max cv. Dare photosystem II type I chlorophyll a/b-binding protein (lhcb1*7) gene
11-2_10___5794	2249	115.758	0.3854	0.0309	0.0012	Hl_484	Hlct484	ES437710	oxygen evolving complex 33 kDa photosystem II protein [Nicotiana tabacum]
12-4_21___6429	2509	117.669	0.3956	0.0324	0.0012	Hl_1227	Hlct484	ES437710	oxygen evolving complex 33 kDa photosystem II protein [Nicotiana tabacum]
4-1_18___1746	512	118.334	0.3907	0.0328	0.0012	Hl_78	Hlct54	ES437741	Glycine max cv. Dare photosystem II type I chlorophyll a/b-binding protein (lhcb1*7) gene
4-3_15___1791	547	118.488	0.39	0.0325	0.0013	Hl_852	Hlct54	ES437741	Glycine max cv. Dare photosystem II type I chlorophyll a/b-binding protein (lhcb1*7) gene
8-10_2___4250	1703	122.364	0.3863	0.0361	0.0014	Hl_4078	Hlct54	ES437741	Glycine max cv. Dare photosystem II type I chlorophyll a/b-binding protein (lhcb1*7) gene
9-3_14___4670	1803	125.533	0.398	0.0389	0.0015	Hl_919	Hlct188	ES437691	auxin-repressed protein-like protein ARP1 [Manihot esculenta]
11-5_21___5877	2314	126.587	0.4068	0.0396	0.0016	Hl_1696		ES437751	Pachysandra terminalis glycolate oxidase
5-8_24___2496	907	127.931	0.4193	0.0407	0.0016	0	0
8-2_16___4072	1548	128.188	0.4057	0.0406	0.0017	Hl_393		ES437671	No identity
10-6_23___5327	2107	128.28	0.4307	0.0403	0.0017	Hl_2053		ES437776	unknown protein [Arabidopsis thaliana]
7-7_1___3601	1396	129.938	0.3884	0.0418	0.0017	Hl_2831	Hlct829	ES437702	Arachis hypogaea photosystem I psaH protein
11-5_9___5865	2305	130.984	0.4035	0.0426	0.0018	Hl_1895	Hlct30	ES437697	Potato mRNA for light inducible tissue-specific ST-LS1 gene
4-11_24___1992	719	131.45	0.3932	0.0427	0.0018	Hl_4112	Hlct105	ES437673	small subunit of ribulose-1.5-bisphosphate carboxylase/ oxygenase
10-6_10___5314	2094	132.731	0.4052	0.0435	0.0019	Hl_2271	Hlct54	ES437741	Glycine max cv. Dare photosystem II type I chlorophyll a/b-binding protein (lhcb1*7) gene
4-3_5___1781	541	133.922	0.4445	0.044	0.0019	Hl_1064		ES437676	protein transporter [Arabidopsis thaliana]
8-4_20___4124	1594	134.826	0.4251	0.0447	0.002	Hl_1264		ES437694	putative auxin-repressed protein [Prunus armeniaca]
8-10_22___4270	1720	137.962	0.4222	0.0479	0.0021	Hl_3717	Hlct272	ES437746	pore-forming toxin-like protein Hfr-2 [Triticum aestivum]
10-1_16___5200	2002	138.268	0.4137	0.048	0.0021	Hl_105	Hlct105	ES437673	small subunit of ribulose-1.5-bisphosphate carboxylase/ oxygenase
10-9_24___5400	2169	138.887	0.4208	0.0484	0.0022	Hl_3248	Hlct484	ES437710	oxygen evolving complex 33 kDa photosystem II protein [Nicotiana tabacum]
11-5_14___5870	2309	139.753	0.4084	0.0491	0.0022	0	0
up-regulated		fold change >1,87
1-8_3___171	49	2.6321	15.5517	0	0	Hl_3191	Hlct182	ES437686	No identity
2-5_22___694	168	3.3504	16.3334	0	0	Hl_1664	Hlct85	ES437682	No identity
1-9_17___209	67	5.1252	12.2971	0	0	Hl_3388	Hlct85	ES437682	No identity
5-5_6___2406	825	6.5352	10.5396	0	0	Hl_1954	Hlct85	ES437682	No identity
2-9_21___789	248	6.7533	10.4723	0	0	Hl_3287	Hlct182	ES437686	No identity
8-12_17___4313	1752	7.1228	10.1859	0	0	Hl_4587	Hlct397	ES437731	No identity
4-2_15___1767	530	9.885	8.2893	0	0	Hl_397	Hlct397	ES437731	No identity
7-9_12___3660	1448	12.2425	7.5449	0	0	Hl_3478	Hlct397	ES437731	No identity
2-9_11___779	239	12.9218	6.8685	0	0	Hl_3465		ES437689	Populus tremula xyloglucan endotransglycosylase/ hydrolase precursor XTH-30
10-2_15___5223	2019	13.796	7.3195	0	0	Hl_400	Hlct85	ES437682	No identity
12-11_17___6593	2642	14.0204	7.6529	0	0	Hl_4219	Hlct85	ES437682	No identity
3-5_22___1270	372	15.2834	7.4591	0	0	Hl_1684	Hlct85	ES437682	No identity
7-4_7___3535	1334	16.4989	6.2247	0	0	Hl_1506		ES437693	Medicago truncatula small G-protein ROP9
3-4_5___1229	340	17.0486	5.0263	0	0	Hl_1543		ES437758	Capsicum annuum nucleoside diphosphate kinase
7-4_16___3544	1341	17.0719	6.4386	0	0	Hl_1349	Hlct85	ES437682	No identity
3-5_23___1271	373	17.7199	6.5251	0	0	Hl_1657	Hlct397	ES437731	No identity
6-1_17___2897	1013	18.3199	6.4431	0	0	Hl_85	Hlct85	ES437682	No identity
3-5_11___1259	363	20.3912	6.2225	0	0	Hl_1858	Hlct182	ES437686	No identity
6-4_10___2962	1077	20.5258	5.9032	0	0	Hl_1436	Hlct397	ES437731	No identity
4-4_5___1805	557	20.5328	5.3499	0	0	Hl_1520		ES437716	Cicer arietinum mRNA for ribosomal protein RL5 (rl5 gene)
8-1_9___4041	1523	20.7846	5.7847	0	0	Hl_182	Hlct182	ES437686	No identity
1-9_10___202	64	24.1141	5.0903	0.0001	0	Hl_3513	Hlct117	ES437720	Solanum tuberosum extensin
11-10_16___5992	2411	25.0157	5.527	0.0002	0	Hl_3859	Hlct182	ES437790	Similar to threonine endopeptidase [Arabidopsis thaliana]
12-7_8___6488	2558	25.9209	5.278	0.0002	0	Hl_2710	Hlct182	ES437686	No identity
7-12_9___3729	1500	26.305	4.5394	0.0002	0	Hl_4731	Hlct117	ES437720	Solanum tuberosum extensin
2-10_1___793	252	29.2558	5.1757	0.0003	0	Hl_4084	Hlct85	ES437682	No identity
8-11_24___4296	1743	30.4302	4.8728	0.0004	0	Hl_4114	Hlct397	ES437731	No identity
11-5_13___5869	2308	32.5014	4.4008	0.0006	0	Hl_1829	Hlct85	ES437682	No identity
1-9_14___206	66	32.5596	4.1039	0.0006	0	Hl_3442	Hlct1560	ES437764	Solanum tuberosum clone 054G03 Hsp90-2-like mRNA
10-7_1___5329	2109	34.3946	4.2273	0.0007	0	Hl_2818	Hlct117	ES437720	Solanum tuberosum extensin
7-11_17___3713	1494	34.56	4.111	0.0006	0	Hl_4232	Hlct85	ES437682	No identity
10-12_15___5463	2216	34.9276	4.5845	0.0007	0	Hl_4628	Hlct313	ES437747	major allergen Pru p 1 [Prunus persica]
12-6_2___6458	2531	36.9893	4.4268	0.0009	0	Hl_2422	Hlct85	ES437682	No identity
11-7_11___5915	2348	37.9428	4.0343	0.0009	0	Hl_2669	Hlct313	ES437747	major allergen Pru p 1 [Prunus persica]
6-5_1___2977	1092	39.253	3.9197	0.0012	0	Hl_2018	Hlct117	ES437720	Solanum tuberosum extensin
2-7_14___734	199	42.4526	4.1655	0.0014	0	Hl_2605	Hlct313	ES437747	major allergen Pru p 1 [Prunus persica]
11-9_13___5965	2391	45.4297	3.5174	0.0021	0	Hl_3454	Hlct2641	ES437737	hypothetical protein OsJ_005893 [Oryza sativa], sodium/calcium exchanger protein
5-4_9___2385	805	48.3058	3.4641	0.0028	0	Hl_1471		ES437753	Senescence-associated [Medicago truncatula]
8-3_23___4103	1574	48.4585	3.5064	0.0027	0	Hl_697		ES437724	putative type-1 pathogenesis-related protein [Oryza sativa]
3-5_14___1262	365	51.481	3.3461	0.0034	0.0001	Hl_1813		ES437679	ZFP4 (ZINC FINGER PROTEIN 4); nucleic acid binding / transcription factor/ zinc ion binding [Arabidopsis thaliana]
4-9_12___1932	667	52.7952	3.1739	0.0038	0.0001	Hl_3459		ES437761	Avr9/Cf-9 induced kinase 1 [Nicotiana tabacum]
9-9_8___4808	1917	57.2224	3.5369	0.005	0.0001	Hl_3552	Hlct313	ES437747	major allergen Pru p 1 [Prunus persica]
10-10_7___5407	2174	57.9914	3.2927	0.0052	0.0001	Hl_3982	Hlct313	ES437747	major allergen Pru p 1 [Prunus persica]
4-1_21___1749	515	60.0956	3.2824	0.006	0.0001	Hl_gluc5		AY795910	Humulus lupulus beta-1.3-glucanase
10-9_18___5394	2163	61.7609	2.989	0.0066	0.0001	Hl_3362		ES437699	No identity
2-9_12___780	240	64.109	2.8979	0.0074	0.0001	Hl_3456		ES437708	Stress protein DDR48 . related [Medicago truncatula]
9-5_1___4705	1831	64.9426	2.9537	0.0076	0.0001	Hl_2037		ES437672	Kunitz inhibitor ST1-like [Medicago truncatula]
10-9_11___5387	2157	65.1876	2.8694	0.0076	0.0001	Hl_3471		ES437784	unknown protein [Arabidopsis thaliana]
2-4_6___654	141	66.3743	2.859	0.008	0.0002	Hl_1512		ES437752	F1-ATP synthase delta subunit [Ipomoea batatas]
5-4_6___2382	802	66.3825	2.8314	0.0078	0.0002	Hl_1532	Hlct1532	ES437744	ribosomal protein L30 [Lupinus luteus]
6-9_14___3086	1195	67.2478	2.7958	0.0081	0.0002	Hl_3429		ES437695	Gossypium hirsutum vacuolar H+-ATPase subunit B
8-4_5___4109	1580	67.449	2.8634	0.0081	0.0002	Hl_1522	Hlct1522	ES437738	hypothetical protein OsI_022889 [Oryza sativa], AN1-like Zinc finger
5-3_18___2370	791	68.4605	2.7717	0.0083	0.0002	Hl_828	Hlct397	ES437731	No identity
5-11_2___2546	956	71.1046	3.1237	0.0091	0.0002	Hl_4497		ES437740	nematode responsive protein [Arabidopsis thaliana]
8-10_7___4255	1705	71.2661	2.7953	0.009	0.0002	Hl_3980		ES437711	pfkB-type carbohydrate kinase family protein, putative expressed [Oryza sativa]
12-4_5___6413	2494	74.8556	2.6181	0.0108	0.0002	Hl_1525		ES437688	glutathione S-transferase GST 12 [Glycine max]
5-4_5___2381	801	75.7626	2.6893	0.011	0.0003	0	0
7-5_8___3560	1357	75.8158	2.6305	0.0108	0.0003	Hl_1923		ES437775	Trifolium pratense RNA for putative zinc dependent protease
9-9_14___4814	1923	76.2027	2.6441	0.0109	0.0003	Hl_3446		ES437709	early flowering 3 [Mesembryanthemum crystallinum]
2-2_14___614	113	76.7187	2.532	0.0109	0.0003	0	0
6-3_9___2937	1052	80.6034	2.9317	0.013	0.0003	Hl_999	Hlct182	ES437686	No identity
7-8_3___3627	1417	82.4272	2.5928	0.0141	0.0004	Hl_3196		ES437722	S-adenosylmethionine decarboxylase [Malus x domestica]
6-6_2___3002	1117	89.9471	2.355	0.0196	0.0005	Hl_2418		ES437796	histone H2B1 [Gossypium hirsutum]
6-2_14___2918	1034	91.5902	2.323	0.0204	0.0005	Hl_417		ES437727	RNA binding [Arabidopsis thaliana]
7-12_8___3728	1499	91.7356	2.4137	0.0202	0.0005	0	0
8-9_3___4227	1683	96.533	2.3303	0.0235	0.0006	Hl_3612		ES437683	vacuolar-type H+-ATPase (v-ATPase) subunit D [Arabidopsis thaliana]
10-5_23___5303	2084	98.8327	2.295	0.0251	0.0007	Hl_1643		ES437712	A. thaliana structural constituent of ribosome (AT5G28060)
12-4_7___6415	2496	100.421	2.1735	0.026	0.0007	Hl_1495		ES437778	protein binding / ubiquitin-protein ligase/ zinc ion binding [Arabidopsis thaliana]
8-12_16___4312	1751	100.569	2.2265	0.0259	0.0007	Hl_4620		ES437721	putative dTDP-glucose 4-6-dehydratase [Arabidopsis thaliana]
5-2_23___2351	772	101.68	2.7363	0.0264	0.0007	Hl_313	Hlct313	ES437747	major allergen Pru p 1 [Prunus persica]
2-10_9___801	258	102.245	2.1878	0.0265	0.0008	Hl_3941		ES437728	No identity
5-10_14___2534	945	102.399	2.3126	0.0263	0.0008	Hl_3889	Hlct1310	ES437749	metallothionein 1a [Populus balsamifera subsp. Trichocarpa x Populus deltoides]
10-11_24___5448	2211	106.209	2.2023	0.0289	0.0009	Hl_4115		ES437756	Triticum aestivum ribosomal protein L39
5-2_10___2338	760	107.844	2.2369	0.0299	0.0009	Hl_481		ES437777	Platanus x acerifolia putative zinc-binding protein
6-4_9___2961	1076	110.538	2.1536	0.0321	0.001	Hl_1453		ES437725	No identity
7-4_5___3533	1332	110.594	2.1973	0.0317	0.001	Hl_1547		ES437701	putative subtilisin-like serine proteinase [Arabidopsis thaliana]
3-4_1___1225	337	111.971	2.2906	0.0329	0.001	Hl_1619		ES437773	40S RIBOSOMAL PROTEIN S20 homolog [Arabidopsis thaliana]
6-11_8___3128	1235	112.094	2.2443	0.0327	0.001	Hl_4367	Hlct313	ES437747	major allergen Pru p 1 [Prunus persica]
9-11_3___4851	1956	112.886	2.0745	0.033	0.0011	0	0
12-4_4___6412	2493	114.866	2.0998	0.0341	0.0011	Hl_1560	Hlct1560	ES437764	Solanum tuberosum clone 054G03 Hsp90-2-like mRNA
1-8_2___170	48	116.977	2.0339	0.0359	0.0012	Hl_3219	Hlct1532	ES437744	ribosomal protein L30 [Lupinus luteus]
1-3_5___53	8	118.332	2.5416	0.0371	0.0012	Hl_1086	Hlct397	ES437731	No identity
3-9_1___1345	425	118.683	2.3339	0.037	0.0013	Hl_3668		ES437670	iron ion binding / isopenicillin-N synthase/ flavonol synthase [Arabidopsis thaliana]
	0 stands for eliminated
Contigs were named according to the lowest clone number belonging to each contig.
	1000 permutations
	gene.index:	The gene index in the original data set.
	RP/Rsum:	The computed rank product.
	FC(cl1/cl2):	The computed fold change of the average expression levels under two conditions.
	(RP)
	pfp:	The estimated pfp value for each gene in the list if that gene serves as the cutoff point.
	P.value:	The associated P-values for each gene.

## Sheet: T28dvsT28dWHRP
Position	Gene index	RP/Rsum	FC:(class1/class2)	pfp	Pvalue	CloneID	Contig	GenBank Acc.No.	Annotation
down-regulated			fold change <-1,87
1-7_2___146	76	2	0.2458	0	0	Hl_2820	Hlct367	ES437795	No identity
4-10_7___1951	711	4.6807	0.393	0	0	0	0
6-12_19___3163	1250	5.18	0.3662	0	0	0	0
9-9_10___4810	1796	8.1072	0.4639	0	0	0	0
2-9_19___787	306	11.8442	0.425	0.0002	0	Hl_3328		ES437733	Thiazole biosynthetic enzyme, chloroplast precursor
11-5_6___5862	2116	13.2648	0.3381	0.0002	0	Hl_1960		ES437742	Mannose/glucose-specific lectin
4-11_9___1977	733	14.7645	0.5061	0.0001	0	Hl_4339	Hlct3973	ES437788	fructose-bisphosphate aldolase-like protein [Solanum tuberosum]
2-2_18___618	178	14.8021	0.3893	0.0001	0	Hl_367	Hlct367	ES437795	No identity
2-5_10___682	227	16.9816	0.5256	0.0003	0	Hl_1863		ES437768	putative steroid binding protein [Arabidopsis thaliana]
1-12_19___283	150	17.0483	0.5228	0.0003	0	Hl_4571		ES437767	SAG21 (Senescence- Associated Gene 21) [Arabidopsis thaliana]
9-5_8___4712	1725	17.2843	0.5387	0.0003	0	Hl_1925		ES437687	putative gamma-thionin [Castanea sativa]
up-regulated			fold change >1,87
11-11_21___6021	2215	1	37.7721	0	0	0	0
7-7_11___3611	1362	2.913	24.6497	0	0	0	0
5-7_6___2454	879	4.1618	21.2111	0	0	0	0
2-7_18___738	269	7.4156	8.2979	0	0	0	0
9-4_10___4690	1712	7.6584	13.1296	0	0	0	0
8-12_19___4315	1662	9.2573	7.5058	0	0	Hl_4559		ES437718	Protein kinase; Type I EGF [Medicago truncatula]
6-10_11___3107	1198	12.3371	5.2744	0	0	0	0
6-10_3___3099	1190	12.3586	5.4746	0	0	Hl_4049		ES437774	S locus F-box protein with the low allelic sequence polymorphism 2-Sf [Prunus mume]
12-6_14___6470	2314	13.6723	7.3602	0.0001	0	Hl_2210		ES437797	Camellia sinensis alpha tubulin 1 (Tua1)
3-12_21___1437	545	13.8109	6.7787	0.0001	0	Hl_4528	Hlct54	ES437741	Glycine max cv. Dare photosystem II type I chlorophyll a/b-binding protein (lhcb1*7) gene
6-4_8___2960	1073	21.2027	4.2288	0.0003	0	0	0
4-3_5___1781	577	21.3726	4.2908	0.0003	0	Hl_1064		ES437676	protein transporter [Arabidopsis thaliana]
3-6_14___1286	443	26.3461	4.0608	0.0006	0	Hl_2222		ES437729	mandelonitrile lyase [Arabidopsis thaliana]
7-9_11___3659	1399	27.9532	3.8404	0.0006	0	Hl_3490		ES437734	metal ion binding [Arabidopsis thaliana]
4-3_15___1791	582	28.2811	3.5622	0.0006	0	Hl_852	Hlct54	ES437741	Glycine max cv. Dare photosystem II type I chlorophyll a/b-binding protein (lhcb1*7) gene
11-6_16___5896	2138	29.2104	4.0014	0.0007	0	Hl_2195		ES437705	lipoxygenase [Nicotiana attenuata]
12-6_24___6480	2324	31.5147	4.4862	0.0009	0	0	0
5-9_3___2499	916	34.6608	2.8634	0.0013	0	Hl_3627		ES437748	ribosome inactivating protein Euserratin 2 precursor [Euphorbia serrata]
12-10_17___6569	2392	37.2457	3.4165	0.002	0	Hl_3816	Hlct85	ES437682	No identity
1-8_3___171	88	38.2366	2.7062	0.0021	0	Hl_3191	Hlct182	ES437686	No identity
3-6_16___1288	444	40.1383	3.1351	0.0027	0	0	0
3-5_11___1259	420	41.012	2.7099	0.0028	0	Hl_1858	Hlct182	ES437686	No identity
11-2_11___5795	2077	42.5895	3.4242	0.003	0	Hl_465	Hlct77	ES437798	Hevea brasiliensis latex plastidic aldolase-like protein
1-3_6___54	24	43.4442	3.1772	0.0033	0	Hl_1072		ES437786	epoxide hydrolase/ hydrolase [Arabidopsis thaliana]
4-9_20___1940	700	43.9365	2.8157	0.0032	0	Hl_3322		ES437787	unknown protein [Arabidopsis thaliana]
11-10_16___5992	2196	46.3247	2.511	0.0039	0	Hl_3859	Hlct182	ES437790	Similar to threonine endopeptidase [Arabidopsis thaliana]
2-10_17___809	326	46.792	3.0304	0.0039	0	Hl_3804		ES437781	putative photosystem I reaction centre PSI-D subunit precursor [Solanum tuberosum]
2-9_21___789	308	47.6679	2.5995	0.0043	0.0001	Hl_3287	Hlct182	ES437686	No identity
2-10_4___796	314	50.2961	2.371	0.005	0.0001	Hl_4037	Hlct362	ES437745	chlorophyll ab binding protein [Gossypium hirsutum], light harvesting complex
4-12_20___2012	757	52.0288	2.9201	0.0053	0.0001	Hl_4541	Hlct4149	ES437783	chloroplast pigment-binding protein CP26 [Nicotiana tabacum]
5-6_9___2433	859	52.3309	2.6036	0.0052	0.0001	Hl_2291	Hlct188	ES437691	auxin-repressed protein-like protein ARP1 [Manihot esculenta]
11-6_24___5904	2144	52.4966	3.086	0.0051	0.0001	Hl_2061		ES437685	ATP binding / protein binding [Arabidopsis thaliana]
8-1_9___4041	1468	54.0067	2.4385	0.0056	0.0001	Hl_182	Hlct182	ES437686	No identity
12-6_15___6471	2315	54.3408	2.9409	0.0056	0.0001	Hl_2188	Hlct54	ES437741	Glycine max cv. Dare photosystem II type I chlorophyll a/b-binding protein (lhcb1*7) gene
7-8_1___3625	1372	55.257	2.5838	0.0057	0.0001	Hl_3236	Hlct188	ES437691	auxin-repressed protein-like protein ARP1 [Manihot esculenta]
4-10_17___1961	720	55.7863	3.0288	0.0059	0.0001	Hl_3805		ES437765	structural constituent of ribosome [Arabidopsis thaliana]
7-1_10___3466	1259	56.1045	2.5914	0.006	0.0001	Hl_188	Hlct188	ES437691	auxin-repressed protein-like protein ARP1 [Manihot esculenta]
5-6_23___2447	873	57.646	2.7454	0.0064	0.0001	0	0
8-12_24___4320	1667	60.2057	2.4773	0.0076	0.0001	Hl_4516		ES437763	MAP kinase-like protein [Gossypium hirsutum]
2-6_21___717	256	62.8332	2.9373	0.0084	0.0002	Hl_2078		ES437714	No identity
8-9_9___4233	1605	65.1002	2.6477	0.0093	0.0002	Hl_3510		ES437780	glycerophosphodiesterase-like protein [Nicotiana tabacum]
8-8_23___4223	1598	66.4495	2.4045	0.01	0.0002	Hl_2845	Hlct188	ES437691	auxin-repressed protein-like protein ARP1 [Manihot esculenta]
12-2_14___6374	2246	67.4463	2.2725	0.0103	0.0002	Hl_420	Hlct188	ES437691	auxin-repressed protein-like protein ARP1 [Manihot esculenta]
7-11_2___3698	1434	67.6557	2.1947	0.0102	0.0002	Hl_4499	Hlct362	ES437745	chlorophyll ab binding protein [Gossypium hirsutum], light harvesting complex
9-10_17___4841	1822	67.913	2.6884	0.0102	0.0002	Hl_3829		ES437698	nectarin IV [Nicotiana langsdorffii x Nicotiana sanderae], xyloglucan-specific fungal endoglucanase-inhibitor
10-11_1___5425	2026	68.5459	2.5513	0.0105	0.0002	Hl_4491		ES437730	Populus tremula x Populus tremuloides aux/ IAA protein
6-3_9___2937	1051	71.776	2.138	0.0117	0.0003	Hl_999	Hlct182	ES437686	No identity
12-8_23___6527	2355	77.3864	2.0321	0.0153	0.0003	Hl_2847	Hlct2847	ES437677	A.thaliana histone H4 gene
9-8_3___4779	1773	77.9477	2.0933	0.0155	0.0004	Hl_3200	Hlct54	ES437741	Glycine max cv. Dare photosystem II type I chlorophyll a/b-binding protein (lhcb1*7) gene
6-11_24___3144	1235	79.4145	2.1447	0.0164	0.0004	Hl_4113	Hlct188	ES437691	auxin-repressed protein-like protein ARP1 [Manihot esculenta]
2-10_18___810	327	79.6591	2.4461	0.0164	0.0004	Hl_3793		ES437791	No identity
12-5_3___6435	2289	80.0294	2.0223	0.0164	0.0004	0	0
2-6_9___705	246	81.5204	2.3481	0.0174	0.0004	Hl_2273		ES437766	Putative phosphatase 2A inhibitor [Arabidopsis thaliana]
12-9_6___6534	2361	81.5394	2.022	0.0171	0.0004	Hl_3566	Hlct1	ES437675	cationic peroxidase [Nelumbo nucifera]
4-11_18___1986	741	83.1149	2.0255	0.018	0.0005	Hl_4206		ES437719	peroxidase [Vigna angularis]
3-7_22___1318	461	84.6646	2.1637	0.019	0.0005	Hl_2492	Hlct188	ES437691	auxin-repressed protein-like protein ARP1 [Manihot esculenta]
3-9_16___1360	496	85.0823	1.9941	0.0191	0.0005	Hl_3412	Hlct362	ES437745	chlorophyll ab binding protein [Gossypium hirsutum], light harvesting complex
8-4_20___4124	1525	86.617	2.0849	0.0195	0.0005	Hl_1264		ES437694	putative auxin-repressed protein [Prunus armeniaca]
2-1_24___600	169	89.3094	1.9952	0.0215	0.0006	Hl_1	Hlct1	ES437675	cationic peroxidase [Nelumbo nucifera]
2-3_5___629	189	89.822	2.3465	0.0216	0.0006	0	0
9-7_18___4770	1766	91.5422	2.2323	0.0227	0.0006	Hl_2561		ES437785	No identity
7-9_10___3658	1398	91.6209	1.9855	0.0224	0.0006	Hl_3518	Hlct362	ES437745	chlorophyll ab binding protein [Gossypium hirsutum], light harvesting complex
6-9_3___3075	1170	91.6633	1.9896	0.0222	0.0007	Hl_3610		ES437690	Arabidopsis thaliana POK (POKY POLLEN TUBE)
11-8_21___5949	2170	91.8087	1.9841	0.022	0.0007	Hl_2898		ES437723	Corylus avellana lipid transfer protein precursor
1-9_7___199	106	92.6802	1.944	0.0224	0.0007	Hl_3554	Hlct54	ES437741	Glycine max cv. Dare photosystem II type I chlorophyll a/b-binding protein (lhcb1*7) gene
11-10_19___5995	2198	93.2405	2.303	0.0226	0.0007	Hl_3792		ES437726	Triticum aestivum acidic ribosomal protein
1-5_21___117	58	94.2287	2.0695	0.0231	0.0007	Hl_1691	Hlct188	ES437691	auxin-repressed protein-like protein ARP1 [Manihot esculenta]
7-5_11___3563	1326	95.9127	2.0073	0.0242	0.0008	Hl_1860		ES437735	No identity
2-10_7___799	317	98.6164	1.9165	0.0261	0.0008	Hl_3977	Hlct362	ES437745	chlorophyll ab binding protein [Gossypium hirsutum], light harvesting complex
	0 stands for eliminated
Contigs were named according to the lowest clone number belonging to each contig.
	1000 permutations
	gene.index:	The gene index in the original data set.
	RP/Rsum:	The computed rank product.
	FC(cl1/cl2):	The computed fold change of the average expression levels under two conditions.
	(RP)
	pfp:	The estimated pfp value for each gene in the list if that gene serves as the cutoff point.
	P.value:	The associated P-values for each gene.
