# Supplementary material for: Organogenic nodule development in hop (Humulus lupulus L.): Transcript and metabolic responses
Source: BMC Genomics. 2008 Sep 29;9:445. doi: 10.1186/1471-2164-9-445 (PMC2573896; doi:10.1186/1471-2164-9-445)
Supplement: Additional file 4 — Wilcoxon Rank sum and Kruskal-Wallis statistics. [file 1471-2164-9-445-S4.xls]

## Sheet: bucket_table
			Kruskal Wallis test
		10.00000" "	9.96000" "	9.92000" "	9.88000" "	9.84000" "	9.80000" "	9.76000" "	9.72000" "	9.68000" "	9.64000" "	9.60000" "	9.56000" "	9.52000" "	9.48000" "	9.44000" "	9.40000" "	9.36000" "	9.32000" "	9.28000" "	9.24000" "	9.20000" "	9.16000" "	9.12000" "	9.08000" "	9.04000" "	9.00000" "	8.96000" "	8.92000" "	8.88000" "	8.84000" "	8.80000" "	8.76000" "	8.72000" "	8.68000" "	8.64000" "	8.60000" "	8.56000" "	8.52000" "	8.48000" "	8.44000" "	8.40000" "	8.36000" "	8.32000" "	8.28000" "	8.24000" "	8.20000" "	8.16000" "	8.12000" "
	Chi-sq	4.41792	4.62489	4.34493	4.7782	4.90606	5.08041	6.56098	6.02737	6.74253	5.8313	6.74611	6.78397	6.95968	5.82401	4.45169	6.04328	6.74446	5.65798	5.43815	5.22031	5.26553	15.1889	4.83809	6.46524	4.75216	7.03716	5.2578	4.09949	15.4193	10.3584	4.87755	6.61722	5.06246	5.3823	5.9015	7.94674	6.46542	7.21508	8.8153	6.00625	7.48817	8.51485	5.65433	4.89751	9.30291	2.59914	4.77911	7.04472
	d.f.	3	3	3	3	3	3	3	3	3	3	3	3	3	3	3	3	3	3	3	3	3	3	3	3	3	3	3	3	3	3	3	3	3	3	3	3	3	3	3	3	3	3	3	3	3	3	3	3
	p-value	0.219729	0.201417	0.226546	0.188778	0.178807	0.166003	0.0872884	0.110286	0.0805732	0.120112	0.0804457	0.0791114	0.0731941	0.120494	0.21664	0.109524	0.0805043	0.129489	0.142385	0.156358	0.153355	0.0016621	0.184044	0.0910433	0.190871	0.0707226	0.153864	0.250919	0.00149124	0.0157529	0.180987	0.0851525	0.16728	0.14585	0.116502	0.0471253	0.0910362	0.0653494	0.0318501	0.111307	0.0578633	0.0364875	0.129694	0.179457	0.0255232	0.45764	0.188705	0.070486
	p-value chosen		0.005		Total of signicantly different (DIF SIG)			99
		-	-	-	-	-	-	-	-	-	-	-	-	-	-	-	-	-	-	-	-	-	DIF SIG	-	-	-	-	-	-	DIF SIG	-	-	-	-	-	-	-	-	-	-	-	-	-	-	-	-	-	-	-
			Wilcoxon rank sum test			Selected chemical shifts
			7.32000" "	7.12000" "	6.88000" "	6.80000" "	6.72000" "	6.56000" "	5.96000" "	5.72000" "	5.56000" "	5.40000" "	5.20000" "	4.60000" "	4.20000" "	4.04000" "	3.96000" "	3.92000" "	3.24000" "	3.20000" "	2.96000" "	2.92000" "	2.88000" "	2.84000" "	2.76000" "	2.48000" "	2.44000" "	2.40000" "	2.32000" "	2.16000" "	2.12000" "	1.96000" "	1.92000" "	1.76000" "	1.72000" "	1.52000" "	1.36000" "	1.32000" "	1.20000" "	1.04000" "	1.00000" "	0.96000" "
			DIF SIG	DIF SIG	DIF SIG	DIF SIG	DIF SIG	DIF SIG	DIF SIG	DIF SIG	DIF SIG	DIF SIG	DIF SIG	DIF SIG	DIF SIG	DIF SIG	DIF SIG	DIF SIG	DIF SIG	DIF SIG	DIF SIG	DIF SIG	DIF SIG	DIF SIG	DIF SIG	DIF SIG	DIF SIG	DIF SIG	DIF SIG	DIF SIG	DIF SIG	DIF SIG	DIF SIG	DIF SIG	DIF SIG	DIF SIG	DIF SIG	DIF SIG	DIF SIG	DIF SIG	DIF SIG	DIF SIG
		T28 vs T15
Wilcoxon statistics		-	27	0	40	40	38.5	32	40	40	40	40	20	20	40	31	0	2	5	32	4	20	40	4	40	36	30	0	2	31	35	2	1	3	3	0	5.5	0	40	0	3	0
	p-value	-	0.340019	0.00425734	0.00425734	0.00425734	0.00832597	0.0932401	0.001554	0.001554	0.001554	0.00425734	1	1	0.001554	0.127428	0.001554	0.00621601	0.029526	0.0932401	0.018648	1	0.001554	0.018648	0.001554	0.018648	0.17094	0.001554	0.00621601	0.127428	0.029526	0.00621601	0.003108	0.010878	0.010878	0.001554	0.0401492	0.001554	0.001554	0.00425734	0.010878	0.001554
		T28 vs T28WH
Wilcoxon statistics		-	1	26	11.5	24	31	40	0	1	0	40	0	0	40	40	0	0	22	0	1	0	0	0	0	40	40	0	10	40	40	23	14	18.5	20	0	0	0	0	0	0	0
	p-value	-	0.00661571	0.420113	0.23962	0.607419	0.127428	0.001554	0.001554	0.003108	0.001554	0.001554	0.001554	0.00425734	0.001554	0.001554	0.001554	0.001554	0.832945	0.001554	0.003108	0.001554	0.001554	0.001554	0.00425734	0.001554	0.001554	0.001554	0.17094	0.001554	0.001554	0.724165	0.43512	0.883458	1	0.001554	0.00425734	0.001554	0.001554	0.00425734	0.001554	0.001554
	p-value chosen		0.005
[truncated: 195 more columns]
